# Supplementary material for: Chronic kidney disease in cats alters response of the plasma metabolome and fecal microbiome to dietary fiber
Source: PLoS One. 2020 Jul 2;15(7):e0235480. doi: 10.1371/journal.pone.0235480 (PMC7331996; doi:10.1371/journal.pone.0235480)
Supplement: S1 Table — (XLSX) [file pone.0235480.s001.xlsx]

## Sheet: All Plasma metabolites
					All Treatment Differences						All Condition Differences			All Treatment Differences												All Condition Differences						Main Effects
					Mixed Model									Mixed Model																		Mixed Model
					ALL H Food A	ALL H Food B	ALL H Food B	ALL R Food A	ALL R Food B	ALL R Food B	ALL R BSL	ALL R Food A	ALL R Food B	ALL H Food A		ALL H Food B		ALL H Food B		ALL R Food A		ALL R Food B		ALL R Food B		ALL R BSL		ALL R Food A		ALL R Food B		Health Effects		Treatment Effects		Health:Treatment Interaction Effects		ALL H BASELINE	ALL H Food A	ALL H Food B	ALL R BASELINE	ALL R Food A	ALL R Food B
														ALL H BSL		ALL H BSL		ALL H Food A		ALL R BSL		ALL R BSL		ALL R Food A		ALL H BSL		ALL H Food A		ALL H Food B
	Pathway Sort Order	Super Pathway	Sub Pathway	Biochemical Name	ALL H BSL	ALL H BSL	ALL H Food A	ALL R BSL	ALL R BSL	ALL R Food A	ALL H BSL	ALL H Food A	ALL H Food B	p-value	q-value	p-value	q-value	p-value	q-value	p-value	q-value	p-value	q-value	p-value	q-value	p-value	q-value	p-value	q-value	p-value	q-value	p-value	q-value	p-value	q-value	p-value	q-value
	1	Amino Acid	Glycine, Serine and Threonine Metabolism	glycine	1.06	1.04	0.98	0.97	0.99	1.02	1.2	1.1	1.14	0.0454124	0.0761005	0.151804	0.248425	0.529048	0.729569	0.454576	0.499285	0.767198	0.550155	0.312501	0.51298	0.0152379	0.101805	0.26215	0.375176	0.0573836	0.201406	0.0491795	0.180791	0.434066	0.201107	0.141466	0.482948	0.9425	1.0018	0.978	1.1283	1.0989	1.1197
	2			N-acetylglycine	1.16	1.13	0.98	1.17	1.05	0.9	1.22	1.23	1.13	0.0459647	0.0761005	0.0858945	0.168922	0.754631	0.789029	0.115921	0.259892	0.64154	0.501485	0.28762	0.494497	0.0361143	0.170442	0.0769883	0.209738	0.238903	0.404699	0.0428558	0.165963	0.0431375	0.0419239	0.655489	0.785679	0.8175	0.945	0.9255	0.9941	1.1586	1.0472
	4			sarcosine	0.55	0.66	1.21	0.56	0.59	1.06	1.04	1.06	0.92	5.423e-07	1.04434e-05	0.00025541	0.00233089	0.0381601	0.252605	1.8681e-07	6.40468e-06	1.06906e-06	3.53481e-05	0.743044	0.687882	0.614371	0.624279	0.658945	0.533645	0.4487	0.507806	0.942921	0.656419	3.4e-10	5.23e-09	0.348666	0.62275	1.4372	0.785	0.9515	1.489	0.829	0.8795
	5			dimethylglycine	1.63	1.78	1.09	1.3	1.28	0.98	1.08	0.86	0.77	1.65216e-06	2.32506e-05	2.88e-08	2.02734e-06	0.163403	0.495564	0.00475668	0.0327497	0.00175494	0.0121668	0.624874	0.655235	0.942111	0.726628	0.147204	0.283161	0.0617946	0.201601	0.228655	0.364963	1.583e-08	1.5153e-07	0.0304197	0.197059	0.804	1.3106	1.4329	0.8649	1.1263	1.1029
	6			betaine	2.51	2.85	1.14	2.21	2.53	1.15	1.18	1.04	1.05	4.9e-14	6.012e-12	1e-15	2.19e-13	0.0894826	0.372328	5.54e-13	9e-11	5.1e-14	7.27e-12	0.152741	0.405462	0.0631168	0.218995	0.43409	0.457415	0.548681	0.548112	0.173318	0.324967	0	0	0.434443	0.678218	0.4564	1.145	1.3027	0.5395	1.1922	1.3666
	9			serine	1.02	1.07	1.04	1.01	1.08	1.07	0.94	0.93	0.95	0.324984	0.275892	0.112831	0.20456	0.51712	0.726819	0.980403	0.683542	0.161317	0.230103	0.15467	0.405462	0.748506	0.670841	0.380329	0.43128	0.670028	0.58973	0.549215	0.531976	0.101543	0.0758666	0.735537	0.823439	0.9562	0.9791	1.0209	0.9026	0.9114	0.9736
	10			N-acetylserine	1.03	1.03	1.01	1.04	0.91	0.87	1.31	1.33	1.15	0.789201	0.460548	0.880577	0.676141	0.902898	0.817869	0.385968	0.460228	0.236306	0.29021	0.0482041	0.243427	0.014356	0.0998018	0.00780224	0.0810676	0.0515137	0.198064	0.014305	0.10749	0.306896	0.156787	0.374255	0.6339	0.8976	0.9212	0.927	1.1764	1.223	1.0648
	15			2-methylserine	0.57	0.71	1.23	0.51	0.57	1.12	1.1	0.99	0.9	2.0529e-07	5.00774e-06	7.80066e-05	0.000894004	0.045769	0.264613	9.9e-10	9.476e-08	1.2928e-07	6.94632e-06	0.179115	0.44014	0.332548	0.500224	0.752543	0.568905	0.410119	0.490949	0.941721	0.656419	8.859e-12	2.8e-10	0.305968	0.607855	1.4618	0.8385	1.0348	1.6134	0.8268	0.9277
	16			threonine	1.06	1.03	0.97	0.94	1.03	1.09	0.99	0.88	0.99	0.184925	0.199009	0.337009	0.406064	0.695437	0.769305	0.181644	0.318195	0.600095	0.491323	0.0746095	0.290503	0.8352	0.698889	0.104317	0.237768	0.921762	0.675287	0.543099	0.529347	0.484102	0.216236	0.132886	0.468482	1.0111	1.0683	1.0383	1.0055	0.9447	1.0318
	17			N-acetylthreonine	1.11	1.11	1	0.96	0.86	0.9	1.36	1.17	1.05	0.0102207	0.0274977	0.0190496	0.0601779	0.790135	0.789029	0.184726	0.32009	0.0627087	0.137877	0.537001	0.622468	0.00221585	0.0407116	0.170949	0.304291	0.235776	0.403982	0.0413129	0.165963	0.58938	0.247697	0.00594004	0.0820156	0.8544	0.9525	0.9503	1.1599	1.1103	0.9979
	28		Alanine and Aspartate Metabolism	alanine	1.13	1.2	1.06	1.06	1.07	1.01	0.98	0.92	0.87	0.0108656	0.0285077	0.000510815	0.00419556	0.241487	0.553806	0.294901	0.39985	0.263563	0.302505	0.909342	0.742088	0.81126	0.693323	0.52548	0.491162	0.249305	0.412672	0.568159	0.535873	0.0034663	0.00620437	0.170684	0.521346	0.9621	1.0906	1.1593	0.9475	1.0024	1.0102
	30			N-acetylalanine	1	1.11	1.1	1.01	1	0.99	1.14	1.15	1.03	0.896061	0.496847	0.0303866	0.0844605	0.0335931	0.238644	0.797308	0.633596	0.920206	0.588861	0.88339	0.735962	0.0505342	0.194007	0.0393618	0.144409	0.591053	0.56679	0.0752305	0.220346	0.213298	0.121296	0.203782	0.5505	0.9402	0.9436	1.0418	1.0735	1.0846	1.0711
	31			N-methylalanine	1.36	1.65	1.21	1.13	1.17	1.03	1.13	0.94	0.8	0.131486	0.160828	0.0180917	0.0575208	0.3357	0.641694	0.81289	0.638885	0.394149	0.380721	0.530402	0.622468	0.735656	0.662788	0.632587	0.52242	0.511171	0.530723	0.760158	0.599485	0.0746269	0.0625152	0.481598	0.697505	0.8419	1.1477	1.3923	0.9493	1.0753	1.1074
	34			aspartate	1.91	1.1	0.58	1.06	1.69	1.59	0.96	0.53	1.48	0.00498444	0.0165798	0.739696	0.629801	0.00885822	0.110264	0.617498	0.568256	0.00334688	0.0186834	0.0115147	0.136741	0.50046	0.56584	0.00161736	0.044346	0.0370126	0.172925	0.323845	0.420674	0.0251517	0.0288692	0.00212861	0.0413301	0.9297	1.7788	1.0232	0.893	0.9498	1.5119
	35			N-acetylaspartate (NAA)	0.88	0.94	1.07	0.88	0.83	0.95	0.84	0.83	0.74	0.0387582	0.0678536	0.0792563	0.159421	0.72508	0.780744	0.0553139	0.168035	0.0123461	0.0461464	0.466776	0.599938	0.181458	0.384155	0.218088	0.354321	0.08492	0.239756	0.123339	0.276844	0.00531923	0.00876433	0.723551	0.818873	1.2333	1.0895	1.1627	1.0367	0.9088	0.8626
	38			asparagine	1.03	1	0.98	0.99	1.04	1.06	1	0.96	1.04	0.344239	0.284966	0.616412	0.565683	0.639856	0.769305	0.681392	0.58396	0.439135	0.407185	0.24591	0.473016	0.824713	0.696661	0.49961	0.479645	0.687316	0.595739	0.986844	0.662275	0.662069	0.269593	0.455333	0.6917	1.0145	1.0441	1.0186	1.0155	1.0003	1.0595
	40			hydroxyasparagine**	0.96	0.94	0.98	0.97	0.84	0.87	1.39	1.41	1.25	0.680278	0.425141	0.420018	0.456926	0.679301	0.769305	0.381571	0.460167	0.0932545	0.167018	0.3876	0.556241	0.00944561	0.0759252	0.0136973	0.0899513	0.0214245	0.138642	0.0114519	0.104146	0.213384	0.121296	0.813673	0.85254	0.9474	0.9086	0.8928	1.3216	1.2813	1.1155
	41		Glutamate Metabolism	glutamate	1.16	1.07	0.93	1.02	1.24	1.22	0.97	0.85	1.12	0.0667701	0.100126	0.322835	0.3938	0.360435	0.66029	0.828347	0.63999	0.00813384	0.0335386	0.0136543	0.144609	0.575571	0.606757	0.0387483	0.144267	0.302023	0.440522	0.450377	0.485384	0.0366123	0.0373634	0.054639	0.276005	0.9623	1.1135	1.032	0.9314	0.948	1.1568
	42			glutamine	0.98	0.95	0.97	1.02	1.02	1.01	1	1.03	1.07	0.97204	0.516903	0.418442	0.456926	0.3801	0.67712	0.654082	0.582461	0.537728	0.467863	0.851829	0.7252	0.796248	0.687752	0.606944	0.512613	0.251173	0.413867	0.459119	0.490502	0.884675	0.329015	0.578644	0.756899	0.9926	0.9722	0.9418	0.9878	1.0045	1.0123
	43			alpha-ketoglutaramate**	1.06	1.19	1.12	1	0.99	0.99	1.53	1.44	1.27	0.364041	0.294956	0.00436773	0.0201163	0.0331072	0.238097	0.98561	0.683542	0.641674	0.501485	0.629379	0.655451	0.000521187	0.0171606	0.00181531	0.044346	0.0167428	0.122473	0.00168248	0.0561071	0.0464764	0.0443036	0.195331	0.54348	0.7893	0.8399	0.9388	1.2053	1.2057	1.189
	44			N-acetylglutamate	0.93	0.97	1.04	0.8	0.73	0.91	1.42	1.22	1.07	0.656976	0.420987	0.636523	0.577684	0.976245	0.819847	0.047532	0.149114	0.058639	0.134071	0.985271	0.753825	0.0255753	0.137052	0.335466	0.414034	0.329401	0.449849	0.0530069	0.182653	0.152033	0.0982478	0.473053	0.695427	0.9491	0.8855	0.921	1.3499	1.0762	0.9829
	45			N-acetylglutamine	1.01	1	0.99	1.04	0.99	0.95	1.31	1.35	1.3	0.867	0.488836	0.923142	0.683079	0.941075	0.818131	0.504602	0.523159	0.634276	0.50117	0.867634	0.728119	0.28914	0.467754	0.112457	0.244159	0.156138	0.323563	0.120549	0.271888	0.936489	0.340305	0.835	0.860377	0.9208	0.9281	0.9174	1.2058	1.2538	1.1907
	51			pyroglutamine*	1.15	1.14	1	1.55	1.18	0.76	1.09	1.48	1.13	0.0880508	0.117006	0.10396	0.192602	0.929581	0.818131	0.000444553	0.00521963	0.0207731	0.0661413	0.198475	0.451071	0.56008	0.599887	0.0662268	0.188913	0.289	0.436017	0.180083	0.331006	0.00111217	0.00244871	0.362661	0.629415	0.8697	0.9986	0.9947	0.9512	1.4761	1.1217
	52			N-acetyl-aspartyl-glutamate (NAAG)	0.85	0.79	0.92	0.71	0.79	1.11	1.08	0.89	1.08	0.279082	0.256569	0.0310615	0.0855156	0.239751	0.553806	0.0279505	0.10481	0.0163473	0.056667	0.75077	0.690002	0.975989	0.72987	0.424274	0.454691	0.826065	0.647652	0.677089	0.567485	0.00587094	0.00942372	0.708407	0.812459	1.1559	0.987	0.9125	1.2483	0.8832	0.9828
	55			carboxyethyl-GABA	0.72	0.7	0.97	0.53	0.67	1.27	1.07	0.79	1.03	0.114861	0.145422	0.12335	0.214042	0.968576	0.819847	0.00477619	0.0327497	0.084866	0.160699	0.267946	0.47536	0.846728	0.698889	0.405848	0.445519	0.967907	0.680294	0.800585	0.613023	0.00760252	0.0114636	0.608953	0.774697	1.2453	0.893	0.8697	1.33	0.7043	0.8965
	59			S-1-pyrroline-5-carboxylate	1.34	1.02	0.76	0.97	1.1	1.13	1.17	0.85	1.27	0.00715652	0.0212888	0.68674	0.603262	0.0152495	0.153159	0.573522	0.547274	0.456986	0.41705	0.202864	0.454832	0.127138	0.315968	0.0988597	0.23125	0.0668253	0.20681	0.363335	0.438422	0.261633	0.139387	0.0179547	0.146786	0.8485	1.1361	0.8631	0.9923	0.9642	1.0919
	65		Histidine Metabolism	histidine	0.97	1	1.02	1	0.98	0.97	1.05	1.08	1.02	0.816207	0.468551	0.801795	0.654336	0.61534	0.761221	0.896328	0.665263	0.80092	0.559784	0.706113	0.682322	0.255483	0.444937	0.137694	0.275872	0.482362	0.518659	0.128742	0.283518	0.995945	0.353896	0.822346	0.855854	0.9911	0.9643	0.9872	1.0359	1.0387	1.0107
	66			1-methylhistidine	0.96	0.93	0.97	1.01	0.8	0.79	1.45	1.53	1.24	0.553575	0.377891	0.237402	0.317692	0.533532	0.729569	0.6792	0.58396	0.560216	0.475895	0.329613	0.524053	0.0536733	0.200085	0.0253027	0.116237	0.034366	0.1693	0.031374	0.152902	0.388199	0.186153	0.770609	0.834198	0.9538	0.9125	0.8879	1.3864	1.3956	1.1031
	67			3-methylhistidine	1.1	1.14	1.04	1.1	0.96	0.87	1.29	1.29	1.09	0.0343382	0.0628207	0.0150248	0.0519147	0.712626	0.77399	0.386998	0.460228	0.182065	0.247654	0.606206	0.651131	0.0946044	0.266068	0.243756	0.3691	0.22175	0.397984	0.155515	0.312955	0.0222913	0.0266636	0.574047	0.756239	0.9158	1.0049	1.0427	1.177	1.2982	1.1325
	72			trans-urocanate	0.86	0.97	1.13	0.93	0.98	1.06	1.45	1.57	1.48	0.0715842	0.103937	0.803686	0.654336	0.0349735	0.242536	0.262747	0.373116	0.669872	0.513257	0.136713	0.382751	0.0237912	0.130204	0.0111751	0.0855341	0.0201307	0.134984	0.0138985	0.10749	0.0291774	0.0319792	0.84557	0.862229	0.8622	0.738	0.8324	1.2515	1.1618	1.2283
	74			imidazole propionate	1.2	1.13	0.94	1.65	0.97	0.59	1.29	1.78	1.11	0.0861507	0.116793	0.23606	0.317692	0.563069	0.746429	0.00366185	0.0278987	0.189927	0.252952	0.105843	0.34276	0.297149	0.476217	0.0848809	0.21879	0.265006	0.420326	0.151785	0.309681	0.00627969	0.00976483	0.621762	0.780438	0.9448	1.1365	1.0711	1.2209	2.0196	1.1878
	75			formiminoglutamate	0.71	0.81	1.15	1.31	1.39	1.06	1.81	3.37	3.09	0.512806	0.360843	0.804794	0.654336	0.349982	0.653442	0.2648	0.37382	0.269075	0.30642	0.972912	0.753166	0.117388	0.302186	0.0163355	0.0961549	0.0472964	0.197454	0.0330004	0.154069	0.614201	0.254686	0.458756	0.6917	1.1698	0.8279	0.9516	2.1204	2.7865	2.9446
	76			imidazole lactate	0.81	0.95	1.17	1.08	0.99	0.91	0.98	1.31	1.02	0.0339587	0.0624387	0.796112	0.653882	0.0503558	0.269115	0.241584	0.358084	0.646829	0.504596	0.499366	0.616393	0.93368	0.726106	0.0526202	0.170361	0.719248	0.608887	0.391564	0.446735	0.618362	0.255985	0.0498723	0.264846	1.0764	0.8722	1.0197	1.056	1.1455	1.0444
	77			carnosine	0.92	1	1.09	0.97	0.93	0.96	1.05	1.1	0.97	0.0520641	0.0821118	0.956395	0.691849	0.0493814	0.266351	0.463065	0.503996	0.571549	0.479964	0.888097	0.735962	0.948466	0.72752	0.678485	0.542281	0.799342	0.644773	0.973746	0.661737	0.132761	0.0887919	0.40831	0.660661	1.0106	0.9307	1.0131	1.0592	1.0248	0.9865
	79			N-acetylcarnosine	1.08	1.02	0.95	0.86	0.71	0.83	1.37	1.09	0.95	0.0425899	0.0724808	0.122285	0.214042	0.59041	0.753361	0.0683029	0.187337	0.00031395	0.00396906	0.0345614	0.215312	0.0305704	0.154213	0.520642	0.488809	0.950944	0.677226	0.317898	0.420674	0.118388	0.0825063	0.00118664	0.0322552	0.8727	0.9444	0.8939	1.1991	1.0306	0.8536
	80			anserine	1.04	1.07	1.03	1.02	1.01	0.99	1.1	1.08	1.05	0.361899	0.294773	0.123032	0.214042	0.498545	0.717075	0.805106	0.635584	0.374906	0.369782	0.513567	0.61895	0.117481	0.302186	0.258744	0.375176	0.266403	0.420326	0.13386	0.287997	0.228873	0.126822	0.854476	0.862229	0.9508	0.9858	1.0144	1.0479	1.069	1.0634
	81			histamine	2.21	1	0.45	1	1.45	1.45	1	0.45	1.45	0.00604483	0.0184314	0.744789	0.632822	0.00178747	0.0473295	1	0.684708	0.0937883	0.167278	0.0937883	0.326739	0.74647	0.670184	0.00149286	0.044346	0.0937136	0.249965	0.304109	0.410346	0.122502	0.0848977	0.00393356	0.0671962	0.3856	0.8513	0.3856	0.3856	0.3856	0.5584
	82			1-methylhistamine	1.78	1.33	0.75	0.92	1.62	1.77	1.67	0.86	2.04	0.0257808	0.0507152	0.635342	0.577677	0.0621378	0.304175	0.997052	0.684708	0.0186479	0.0612844	0.0188059	0.174709	0.617716	0.624279	0.481694	0.473454	0.135003	0.300357	0.627048	0.560824	0.102734	0.0762988	0.0137558	0.142164	0.6601	1.1744	0.8762	1.1017	1.0086	1.7894
	83			1-methyl-4-imidazoleacetate	0.98	1.25	1.27	0.84	1.24	1.47	1.34	1.16	1.33	0.92542	0.502831	0.00169056	0.010414	0.00151122	0.0440162	0.0651467	0.180863	0.0015728	0.0116512	7.72241e-06	0.0013631	0.129098	0.319294	0.415207	0.450261	0.126738	0.292795	0.177474	0.33008	1.11509e-06	7.11365e-06	0.280295	0.600402	0.8189	0.8031	1.0205	1.1004	0.9277	1.3594
	84			1-ribosyl-imidazoleacetate*	1.03	1.53	1.49	0.8	1.12	1.4	1.35	1.04	0.98	0.261519	0.245729	3.163e-07	1.19905e-05	5.09257e-06	0.00148328	0.0074714	0.0452484	0.0665337	0.142994	5.1736e-05	0.00612922	0.0950348	0.266068	0.807041	0.588277	0.978515	0.684658	0.487359	0.509024	5.624e-08	4.5134e-07	0.006355	0.082261	0.8312	0.8562	1.2747	1.1191	0.8923	1.2482
	85			4-imidazoleacetate	1.03	1.4	1.37	1.03	1.39	1.35	0.84	0.84	0.83	0.361054	0.294773	1.03569e-05	0.000164643	9.66242e-05	0.0120919	0.615962	0.568256	1.36354e-05	0.000325613	5.78735e-05	0.00612922	0.352176	0.504355	0.261066	0.375176	0.332297	0.449849	0.284562	0.400021	2.104e-08	1.9387e-07	0.945144	0.873921	0.9957	1.0229	1.3986	0.8326	0.8587	1.1554
	89			N-acetylhistamine	0.88	1.18	1.34	0.7	1.11	1.59	1.23	0.97	1.15	0.918231	0.502831	0.0456174	0.109661	0.0298357	0.224503	0.680799	0.58396	0.0141609	0.0511505	0.00522617	0.0875607	0.410026	0.529964	0.359107	0.427713	0.504887	0.530254	0.4079	0.45778	0.00119913	0.00259426	0.842791	0.862229	1.1891	1.0482	1.4088	1.4608	1.0206	1.6227
	91		Lysine Metabolism	lysine	1.04	1	0.96	1.03	0.98	0.95	1.29	1.27	1.27	0.566536	0.382785	0.912481	0.680799	0.629252	0.769305	0.606499	0.565006	0.92128	0.588861	0.5531	0.622468	0.0451559	0.181485	0.0472194	0.161044	0.0613032	0.201601	0.0254577	0.13909	0.67058	0.272168	0.988777	0.881425	0.929	0.9706	0.9294	1.2017	1.2369	1.1775
	93			N6-acetyllysine	1.15	1.12	0.98	1.04	0.91	0.87	1.46	1.32	1.18	0.0123561	0.0311794	0.0375475	0.0968778	0.622059	0.767724	0.9251	0.669812	0.992505	0.611311	0.920571	0.742957	0.00676153	0.0657413	0.0995391	0.231627	0.0714529	0.216654	0.0286227	0.146873	0.135104	0.0896365	0.160014	0.504254	0.8877	1.0199	0.9969	1.293	1.3439	1.174
	98			N6,N6,N6-trimethyllysine	1.03	1.04	1.01	1.06	0.89	0.84	1.46	1.5	1.26	0.156003	0.177274	0.112905	0.20456	0.855319	0.802327	0.33838	0.431956	0.986869	0.609475	0.365923	0.544822	0.00646949	0.0657413	0.00898748	0.0814638	0.0184013	0.128752	0.00927104	0.0940951	0.230519	0.127199	0.51453	0.72657	0.8372	0.8635	0.8698	1.2248	1.295	1.0929
	99			5-hydroxylysine	0.73	0.73	1	1.01	1.09	1.09	0.95	1.3	1.42	0.0318818	0.0594642	0.0241241	0.0711887	0.89923	0.817869	0.964803	0.683018	0.995542	0.611318	0.970638	0.753166	0.762781	0.677731	0.125737	0.257904	0.105478	0.269939	0.207234	0.340674	0.176983	0.107136	0.188999	0.53867	1.0949	0.8018	0.7987	1.0367	1.0428	1.135
	100			5-(galactosylhydroxy)-L-lysine	0.82	0.84	1.03	0.92	0.93	1.01	1.31	1.48	1.45	0.0143229	0.0338107	0.0347348	0.0930303	0.693497	0.769305	0.475369	0.512736	0.830097	0.569981	0.636257	0.655451	0.157839	0.357703	0.00940906	0.0814638	0.00885796	0.0998587	0.0124916	0.10749	0.0652866	0.0565963	0.294995	0.602922	0.9825	0.8013	0.8278	1.2871	1.1877	1.1963
	102			2-aminoadipate	1.2	1.18	0.99	1.26	1.02	0.81	1.21	1.26	1.04	0.0398102	0.0690347	0.0454588	0.109661	0.949683	0.818131	0.00418701	0.0304497	0.0615286	0.137351	0.316713	0.517626	0.398492	0.51896	0.23406	0.364127	0.433034	0.506206	0.319001	0.420674	0.00221057	0.00433059	0.757948	0.833509	0.9386	1.1244	1.1101	1.1311	1.42	1.1538
	104			2-oxoadipate	0.99	1.07	1.08	1.01	0.87	0.86	0.98	0.99	0.8	0.9899	0.51942	0.663409	0.591198	0.641185	0.769305	0.985927	0.683542	0.0181261	0.0609222	0.0174073	0.167874	0.991076	0.731077	0.979707	0.629268	0.180566	0.349827	0.633048	0.56403	0.257014	0.137812	0.0678342	0.321734	1.0512	1.0429	1.1212	1.0281	1.0368	0.8915
	106			glutarylcarnitine (C5-DC)	0.76	0.96	1.27	0.8	0.85	1.06	1.21	1.27	1.06	0.0365234	0.0660209	0.769894	0.641978	0.058365	0.297998	0.061198	0.179326	0.871826	0.580259	0.0510196	0.243427	0.909288	0.717193	0.799306	0.586398	0.753654	0.624107	0.808352	0.614234	0.00823899	0.0122745	0.94654	0.873921	1.1978	0.905	1.1514	1.4456	1.1499	1.2236
	110			pipecolate	1.33	1.35	1.02	1.22	1.05	0.86	1.21	1.11	0.93	0.000140902	0.00107407	0.000231121	0.0021498	0.860155	0.802984	0.0028302	0.0226407	0.0239255	0.0714176	0.471465	0.603039	0.250625	0.440474	0.570539	0.501786	0.776854	0.635686	0.46608	0.496801	9.70382e-06	4.47091e-05	0.45584	0.6917	0.844	1.1208	1.1413	1.0194	1.2434	1.0653
	111			6-oxopiperidine-2-carboxylate	1.39	1.45	1.05	1.05	1.09	1.04	1.69	1.27	1.26	0.00012612	0.000981845	7.35489e-05	0.000894004	0.849328	0.799641	0.698224	0.591065	0.223734	0.280378	0.393865	0.560661	0.00938324	0.0759252	0.301386	0.400757	0.188265	0.356134	0.0769672	0.220658	0.000550167	0.0013688	0.0176501	0.146786	0.7219	1.0015	1.0493	1.218	1.275	1.3262
	113			N-acetyl-cadaverine	2.37	2.75	1.16	1.1	1.62	1.46	1.93	0.9	1.14	0.000482158	0.00294031	0.000864847	0.00575949	0.830242	0.794087	0.198879	0.329908	0.0175141	0.0602258	0.22401	0.473016	0.888857	0.711036	0.329384	0.409808	0.721403	0.608887	0.671246	0.567263	0.000216682	0.000585979	0.185188	0.538054	0.6183	1.467	1.6981	1.1932	1.3177	1.929
	114			5-aminovalerate	0.8	1.18	1.48	0.89	1.13	1.27	1.02	1.13	0.98	0.204661	0.209533	0.036781	0.0958886	0.000978586	0.0325487	0.426774	0.479726	0.261403	0.302505	0.0639515	0.273801	0.848397	0.698889	0.935196	0.614455	0.467708	0.511997	0.757255	0.599485	0.00184255	0.00377137	0.531805	0.734656	1.2811	1.0205	1.5057	1.3031	1.1564	1.4722
	115			N-trimethyl 5-aminovalerate	1.01	0.97	0.96	1.13	1.07	0.95	0.95	1.06	1.05	0.324795	0.275892	0.915916	0.680799	0.257914	0.564309	0.153121	0.296351	0.0234234	0.0704078	0.339209	0.525246	0.988671	0.730766	0.910858	0.612523	0.452717	0.507895	0.769038	0.604447	0.172548	0.105478	0.183632	0.538054	1.1166	1.1322	1.0816	1.0619	1.2052	1.1393
	116		Phenylalanine Metabolism	phenylalanine	0.86	0.85	0.98	0.93	0.96	1.03	0.99	1.07	1.13	5.16545e-05	0.000540921	3.73338e-06	6.81421e-05	0.365833	0.668047	0.0109662	0.058484	0.018567	0.0612844	0.910906	0.742088	0.998534	0.732792	0.331099	0.409808	0.156827	0.323563	0.386806	0.446203	2.19805e-06	1.18884e-05	0.105621	0.408624	1.0947	0.9467	0.9261	1.0812	1.0099	1.0421
	117			N-acetylphenylalanine	1.18	1	0.85	0.87	0.88	1.02	1.41	1.04	1.24	0.0879175	0.117006	0.860655	0.67202	0.109255	0.407972	0.307116	0.408337	0.238913	0.291287	0.840684	0.719703	0.0390959	0.176231	0.972963	0.627118	0.284892	0.432724	0.181277	0.331893	0.444975	0.204612	0.154791	0.498993	0.9125	1.0722	0.9118	1.2909	1.1173	1.1346
	120			phenylpyruvate	0.68	0.87	1.27	0.79	0.82	1.04	1.01	1.17	0.95	0.000190851	0.00139662	0.150295	0.248425	0.00790758	0.10469	0.0126949	0.0641401	0.0346496	0.0908155	0.745419	0.688783	0.841085	0.698889	0.245114	0.3691	0.823922	0.647652	0.667284	0.5654	0.000134237	0.00040729	0.223515	0.563783	1.2796	0.8753	1.1152	1.2979	1.0201	1.0628
	121			phenyllactate (PLA)	0.88	0.93	1.06	0.87	0.95	1.1	0.96	0.95	0.98	0.304115	0.268129	0.340832	0.407681	0.9363	0.818131	0.151326	0.295599	0.116656	0.18922	0.842946	0.719952	0.678132	0.636957	0.576861	0.505356	0.509201	0.530402	0.567737	0.535873	0.13366	0.0891537	0.901193	0.873921	1.3469	1.1814	1.2548	1.2941	1.1246	1.2354
	125			phenylacetate	1.45	1.67	1.15	1.37	1.78	1.3	1.83	1.73	1.95	0.600883	0.396143	0.270245	0.354854	0.541414	0.730252	0.242315	0.358084	0.156431	0.225151	0.761476	0.690642	0.423658	0.538019	0.194933	0.329897	0.293482	0.437765	0.187045	0.334762	0.197187	0.115434	0.906523	0.873921	0.5141	0.7459	0.8589	0.9408	1.2905	1.6741
	126			4-hydroxyphenylacetate	1	0.86	0.86	0.39	0.44	1.13	3.92	1.55	2.02	0.997759	0.521534	0.51174	0.509247	0.496601	0.716272	0.0138748	0.067769	0.030202	0.0806335	0.81885	0.709674	0.0559661	0.205652	0.441084	0.460441	0.235573	0.403982	0.162518	0.316141	0.0958757	0.0728543	0.208329	0.553163	0.4514	0.4494	0.3882	1.7681	0.6954	0.7836
	132		Tyrosine Metabolism	tyrosine	0.9	0.87	0.97	0.94	1.01	1.08	0.92	0.96	1.07	0.032016	0.0594642	0.00260564	0.0135166	0.298918	0.598377	0.139029	0.283962	0.456012	0.41705	0.487787	0.61064	0.365422	0.508076	0.564467	0.499811	0.864723	0.656863	0.640019	0.564851	0.0123855	0.0163909	0.210173	0.555684	1.1062	0.9904	0.9579	1.0157	0.9511	1.0261
	133			N-acetyltyrosine	1.1	1.16	1.05	0.86	0.81	0.94	2.06	1.62	1.44	0.489141	0.35231	0.333604	0.403936	0.771257	0.789029	0.19135	0.324538	0.246728	0.295725	0.919191	0.742957	0.000533723	0.0171606	0.0257541	0.116237	0.039056	0.17459	0.00265033	0.0592509	0.912661	0.335432	0.24856	0.579554	0.611	0.6738	0.7108	1.2604	1.09	1.0218
	141			4-hydroxyphenylpyruvate	0.75	0.94	1.25	0.76	0.79	1.05	0.94	0.94	0.79	0.0828891	0.114448	0.934043	0.68637	0.0851912	0.364897	0.0341271	0.117844	0.247865	0.29595	0.351241	0.532937	0.806465	0.693093	0.655704	0.532649	0.379416	0.470516	0.553379	0.533794	0.0239693	0.0281297	0.732528	0.821551	1.2368	0.9283	1.1642	1.1595	0.8763	0.9201
	144			3-(4-hydroxyphenyl)lactate	1.09	1.14	1.04	1	0.93	0.94	1.21	1.11	1	0.0227825	0.0468313	0.00886636	0.0352371	0.686234	0.769305	0.860415	0.648324	0.101885	0.174478	0.0728056	0.289874	0.3846	0.512487	0.830572	0.593456	0.646855	0.583725	0.828242	0.617011	0.194921	0.114648	0.0127949	0.137065	1.0093	1.1019	1.1458	1.2262	1.2202	1.1443
	148			phenol sulfate	0.84	0.79	0.94	0.75	0.84	1.12	1.22	1.08	1.29	0.144867	0.170836	0.157429	0.25189	0.961641	0.818131	0.214239	0.344325	0.973412	0.604639	0.245238	0.473016	0.771015	0.68089	0.676485	0.542281	0.360236	0.459472	0.561783	0.535266	0.163834	0.102674	0.574489	0.756239	1.1885	1.0039	0.9402	1.4456	1.0881	1.2133
	151			4-methoxyphenol sulfate	1.11	1.47	1.32	0.66	0.93	1.4	1.74	1.04	1.1	0.466039	0.341725	0.48744	0.491235	0.143353	0.474471	0.17532	0.316353	0.95724	0.599161	0.210649	0.462544	0.494381	0.563925	0.779932	0.581598	0.872123	0.656863	0.651255	0.56535	0.136371	0.0902364	0.853555	0.862229	0.799	0.886	1.1731	1.3917	0.9221	1.2886
	162			3-methoxytyrosine	1.15	1.28	1.12	1.24	1.45	1.16	0.68	0.74	0.77	0.140605	0.167579	0.0246256	0.0722362	0.386478	0.682223	0.075784	0.202082	0.00485267	0.0242543	0.218484	0.472224	0.019538	0.116874	0.0258496	0.116237	0.046783	0.197454	0.0171899	0.116208	0.00227635	0.00439032	0.894579	0.873921	0.9487	1.089	1.2154	0.6431	0.8005	0.932
	179			2-hydroxyphenylacetate	0.93	1.05	1.13	0.9	0.93	1.03	1.12	1.09	0.99	0.460894	0.338631	0.663342	0.591198	0.225903	0.54154	0.279185	0.389298	0.388622	0.379997	0.855684	0.726147	0.591821	0.615065	0.691933	0.543734	0.943378	0.677226	0.757144	0.599485	0.404302	0.1927	0.627435	0.78364	1.0854	1.0117	1.1436	1.2168	1.0999	1.1298
	183			dopamine 3-O-sulfate	1.62	1.7	1.05	1.25	0.92	0.73	1.19	0.92	0.65	0.204466	0.209533	0.229139	0.312802	0.943039	0.818131	0.0824208	0.208804	0.690408	0.520244	0.0412802	0.223055	0.967154	0.729536	0.797778	0.586239	0.442913	0.507806	0.862017	0.628829	0.0931165	0.0712836	0.313496	0.609153	0.6035	0.9787	1.0243	0.7208	0.9045	0.6643
	189			4-hydroxycinnamate sulfate	0.59	0.59	0.99	0.67	1.48	2.19	1.76	2	4.41	0.512821	0.360843	0.808614	0.654336	0.666802	0.769305	0.236152	0.356442	0.966853	0.602306	0.238233	0.473016	0.0871552	0.260676	0.172776	0.305111	0.0542239	0.198323	0.0372363	0.162472	0.361565	0.177429	0.849009	0.862229	1.1951	0.7086	0.703	2.0998	1.4141	3.1004
	191			4-hydroxyphenylacetate sulfate	0.74	1.13	1.53	0.7	0.62	0.9	3.09	2.92	1.71	0.568989	0.383241	0.584397	0.551396	0.248789	0.555271	0.0278094	0.10481	0.162203	0.230103	0.441039	0.588278	0.00546994	0.0655821	0.0466447	0.160308	0.0740114	0.220566	0.0172801	0.116208	0.135088	0.0896365	0.336063	0.617386	1.0182	0.7519	1.1539	3.1508	2.1942	1.9688
	194			3-hydroxyphenylacetate sulfate	1.21	2.17	1.79	0.51	0.42	0.82	12.59	5.33	2.45	0.908848	0.499312	0.364775	0.424973	0.289429	0.587456	0.6038	0.563837	0.275812	0.309542	0.549642	0.622468	0.0768901	0.247222	0.0430105	0.152511	0.0651677	0.205635	0.0484755	0.180791	0.324461	0.165082	0.900214	0.873921	0.4746	0.5761	1.0311	5.9748	3.0716	2.5228
	202			thyroxine	1.19	1.18	0.99	1.09	1.1	1.01	1.16	1.06	1.08	0.124933	0.155484	0.0863795	0.168922	0.842171	0.797702	0.818949	0.63999	0.654495	0.505985	0.505415	0.61895	0.301101	0.479885	0.972326	0.627118	0.471527	0.513696	0.90067	0.645923	0.421347	0.197943	0.299334	0.604948	0.7966	0.9474	0.9413	0.927	1.0088	1.0154
	206		Tryptophan Metabolism	tryptophan	0.94	0.98	1.04	0.97	1.03	1.06	0.87	0.9	0.91	0.0756696	0.107981	0.459799	0.478439	0.266811	0.567525	0.527859	0.533394	0.754158	0.542992	0.768197	0.690642	0.0635986	0.218995	0.154905	0.288371	0.0888205	0.246444	0.0833781	0.22501	0.222936	0.124778	0.673097	0.795082	1.0954	1.0279	1.0733	0.9543	0.9278	0.9817
	207			N-acetyltryptophan	1	1.03	1.03	0.59	0.83	1.4	1.9	1.12	1.52	0.711511	0.436531	0.548105	0.532761	0.809258	0.790402	0.0011752	0.0112814	0.0487897	0.11651	0.182869	0.441075	0.041969	0.178435	0.930282	0.613319	0.491291	0.52015	0.291369	0.401273	0.106452	0.0777301	0.0306726	0.197059	1.0271	1.03	1.0603	1.9513	1.1557	1.6123
	213			C-glycosyltryptophan	1.25	1.04	0.84	1.08	0.9	0.83	1.65	1.42	1.42	0.0480466	0.0784819	0.944759	0.689754	0.0469175	0.264613	0.534104	0.534223	0.994107	0.611311	0.55508	0.622468	0.0026697	0.0429188	0.0243657	0.11581	0.00296483	0.0769659	0.00284647	0.0592509	0.105411	0.0773632	0.500867	0.712133	0.7924	0.9889	0.8278	1.3088	1.4077	1.1754
	215			tryptophan betaine	15.48	15.29	0.99	11.5	14.69	1.28	1.07	0.79	1.02	1e-15	1.62e-13	1e-15	1.64e-13	0.843809	0.797955	6e-15	1.332e-12	2e-15	4.77e-13	0.339481	0.525246	0.680984	0.636957	0.451847	0.461096	0.930626	0.677226	0.852038	0.627432	0	0	0.6122	0.774697	0.0793	1.2277	1.2123	0.0845	0.9719	1.2413
	217			kynurenine	1.04	0.94	0.9	1.06	1.13	1.07	1.07	1.09	1.29	0.266559	0.248807	0.404925	0.447916	0.0477804	0.265079	0.202655	0.333118	0.121961	0.196343	0.737414	0.687882	0.640008	0.628	0.59665	0.511305	0.109289	0.269939	0.344925	0.42715	0.226414	0.126303	0.165432	0.512122	0.9443	0.9841	0.8904	1.0144	1.0739	1.1479
	219			N-acetylkynurenine (2)	0.94	1.22	1.3	0.77	1.17	1.53	1.41	1.15	1.36	0.589848	0.393835	0.298588	0.375373	0.105072	0.394887	0.152517	0.296351	0.957622	0.599161	0.153575	0.405462	0.851232	0.698889	0.809767	0.588277	0.758324	0.626798	0.896045	0.644514	0.0960467	0.0728543	0.745108	0.825232	0.9714	0.9127	1.1836	1.3719	1.0499	1.6076
	221			kynurenate	0.85	0.93	1.1	0.98	0.94	0.96	1.52	1.77	1.55	0.323807	0.275892	0.6946	0.607999	0.53295	0.729569	0.651987	0.581674	0.860337	0.577823	0.796519	0.702501	0.00285817	0.0439424	0.000776582	0.0315421	0.00185092	0.0687384	0.000519604	0.0465278	0.583002	0.246067	0.919081	0.873921	0.8497	0.7182	0.7879	1.2955	1.2731	1.2184
	224			anthranilate	1.77	1.72	0.97	1.2	1.55	1.29	1.49	1.01	1.35	0.0366288	0.0660209	0.163261	0.257048	0.440073	0.699358	0.416029	0.477717	0.133462	0.205047	0.460632	0.598712	0.121505	0.309652	0.836199	0.594536	0.0978469	0.257971	0.0610743	0.200801	0.0647843	0.0565551	0.488174	0.702118	0.5726	1.0153	0.9832	0.855	1.0294	1.329
	229			picolinate	1.08	1.15	1.06	1.1	1.18	1.07	1.11	1.13	1.14	0.211886	0.212988	0.0452245	0.109661	0.406956	0.688232	0.272596	0.38146	0.199269	0.259948	0.813536	0.706224	0.481828	0.558938	0.551829	0.498613	0.797204	0.644773	0.558337	0.535266	0.0621412	0.0551892	0.852692	0.862229	0.9437	1.0223	1.0876	1.0468	1.1552	1.2388
	230			serotonin	2.17	1.07	0.49	1.17	1.77	1.52	1.04	0.56	1.72	0.375825	0.300472	0.768266	0.641707	0.222312	0.539594	0.422947	0.478147	0.116564	0.18922	0.411724	0.571547	0.537021	0.584072	0.491071	0.478001	0.674548	0.591039	0.743025	0.592235	0.459021	0.208325	0.282271	0.600478	0.8962	1.9437	0.9564	0.9292	1.0826	1.645
	233			5-hydroxyindoleacetate	1.11	1.11	1	0.75	0.74	0.98	2.02	1.36	1.34	0.793232	0.460858	0.755367	0.637414	0.958873	0.818131	0.0369224	0.126586	0.290246	0.320717	0.31846	0.5187	0.00615112	0.0657413	0.200874	0.333865	0.0592521	0.201406	0.0225049	0.134703	0.425804	0.19876	0.249548	0.579554	0.7966	0.8877	0.8876	1.6129	1.2101	1.1878
	237			indolelactate	0.96	1.04	1.08	0.83	0.96	1.16	1.13	0.97	1.05	0.566065	0.382785	0.576818	0.549826	0.242428	0.553806	0.00714471	0.0451226	0.0833909	0.159247	0.340616	0.525246	0.662948	0.636283	0.366225	0.427925	0.347535	0.455125	0.440002	0.480213	0.064689	0.0565551	0.193101	0.54348	1.1797	1.1334	1.2217	1.3298	1.1034	1.2795
	238			indoleacetate	1.1	1.14	1.04	1.73	2.11	1.22	0.92	1.44	1.7	0.823307	0.471429	0.177643	0.271033	0.238984	0.553806	0.0229381	0.0957377	0.0016455	0.0117697	0.266024	0.47536	0.859873	0.70215	0.217914	0.354321	0.226091	0.398856	0.33838	0.424677	0.00703116	0.0107321	0.254428	0.579554	0.9593	1.0543	1.0946	0.8814	1.5218	1.864
	240			indolepropionate	0.82	1.16	1.42	0.86	0.56	0.65	1.05	1.11	0.5	0.431386	0.326119	0.603452	0.558995	0.778839	0.789029	0.480242	0.513378	0.25158	0.298726	0.0727048	0.289874	0.622258	0.624475	0.500727	0.479645	0.323681	0.447762	0.721523	0.57979	0.414325	0.195604	0.300642	0.604948	1.4062	1.1504	1.6354	1.4727	1.2715	0.8252
	242			indoleacetylglutamine	1.27	1.22	0.96	1.47	1.69	1.15	1.6	1.86	2.22	0.145535	0.170836	0.0363048	0.0956752	0.47756	0.707284	0.286895	0.392584	0.0803458	0.156093	0.45075	0.595197	0.0631866	0.218995	0.0946532	0.225721	0.0907856	0.249034	0.0636543	0.20782	0.0261059	0.0293895	0.942234	0.873921	0.7058	0.8948	0.8604	1.1325	1.6632	1.9117
	247			indoleacetylglycine	0.93	1.07	1.14	1.17	1.35	1.16	1.6	2.02	2.04	0.786571	0.460548	0.172892	0.267338	0.0921335	0.375316	0.843271	0.642888	0.441341	0.407917	0.56066	0.625031	0.0513175	0.195555	0.0306646	0.127204	0.0929825	0.249965	0.0403987	0.165963	0.205698	0.119017	0.74071	0.82438	0.9709	0.9052	1.0344	1.5564	1.8245	2.1082
	248			5-hydroxyindole sulfate	5.21	3.57	0.69	0.67	0.3	0.45	11.65	1.51	0.99	0.0734995	0.105878	0.589624	0.553468	0.184225	0.513732	0.969997	0.683542	0.146681	0.21875	0.137333	0.382751	0.0290013	0.150702	0.296781	0.395811	0.37908	0.470516	0.107014	0.253613	0.130027	0.0882854	0.298679	0.604948	0.2415	1.2577	0.8624	2.8133	1.893	0.8559
	249			7-hydroxyindole sulfate	3.23	2.37	0.73	0.61	0.34	0.55	5.57	1.05	0.79	0.0229612	0.0469349	0.387533	0.439032	0.126117	0.447967	0.508782	0.524703	0.0753461	0.154341	0.241167	0.473016	0.0150971	0.101805	0.593762	0.511208	0.4644	0.510644	0.143159	0.299716	0.156247	0.100214	0.0739773	0.346997	0.2879	0.9305	0.6813	1.6027	0.9811	0.5409
	250			3-indoxyl sulfate	2.97	2.21	0.74	0.71	0.39	0.55	6.82	1.63	1.2	0.182065	0.197674	0.841016	0.665489	0.235563	0.553806	0.974805	0.683542	0.149311	0.220257	0.141315	0.385728	0.0203492	0.120046	0.142871	0.281199	0.22992	0.402182	0.048962	0.180791	0.17234	0.105478	0.462485	0.6917	0.5954	1.7659	1.3142	4.059	2.8699	1.5743
	252			5-bromotryptophan	1.33	1.27	0.95	1.04	1.1	1.05	1.06	0.83	0.92	0.0107092	0.0283944	0.0440546	0.108012	0.530096	0.729569	0.197451	0.329786	0.587136	0.484777	0.479609	0.606135	0.62329	0.624475	0.194627	0.329897	0.180503	0.349827	0.245774	0.372177	0.02348	0.0276861	0.479498	0.696086	0.8986	1.1964	1.1384	0.9535	0.9905	1.0443
	254		Leucine, Isoleucine and Valine Metabolism	leucine	0.99	0.95	0.97	0.92	1.04	1.13	0.86	0.8	0.93	0.621883	0.406208	0.198316	0.2874	0.402639	0.688232	0.0200488	0.0871965	0.313913	0.33399	0.0019016	0.0529982	0.027966	0.146805	0.00188587	0.044346	0.347356	0.455125	0.0210479	0.132991	0.0907673	0.0703511	0.0176973	0.146786	1.1044	1.0899	1.0522	0.949	0.8723	0.9828
	255			N-acetylleucine	1.36	1.14	0.83	0.79	0.97	1.23	1.27	0.74	1.09	0.204615	0.209533	0.580923	0.551396	0.448956	0.706178	0.331222	0.42622	0.547958	0.470256	0.735809	0.687882	0.349744	0.504355	0.203936	0.336634	0.849628	0.654209	0.790034	0.611668	0.95227	0.342809	0.284399	0.600478	0.7469	1.0195	0.8491	0.9506	0.7504	0.9267
	257			4-methyl-2-oxopentanoate	0.97	1	1.03	0.97	1.02	1.06	0.85	0.84	0.86	0.670979	0.425141	0.985961	0.701005	0.645277	0.769305	0.595524	0.561571	0.700658	0.520864	0.899555	0.740819	0.177861	0.382763	0.164117	0.299284	0.130546	0.294514	0.134748	0.288577	0.790827	0.302236	0.955245	0.873921	1.1558	1.1222	1.1593	0.9771	0.9443	0.9986
	260			alpha-hydroxyisocaproate	0.78	0.76	0.97	0.96	0.95	0.99	0.85	1.04	1.06	0.122717	0.153247	0.140311	0.235994	0.939918	0.818131	0.622739	0.568256	0.29102	0.320748	0.555421	0.622468	0.745542	0.670184	0.726087	0.557394	0.952463	0.677226	0.988176	0.662275	0.168894	0.105051	0.725213	0.819262	1.3471	1.0569	1.0294	1.1475	1.1003	1.0865
	263			isovalerate (i5:0)	0.81	0.62	0.77	2.44	1.55	0.64	0.94	2.82	2.34	0.38376	0.303724	0.0405937	0.103118	0.203247	0.524938	3.41545e-05	0.000607166	0.0630451	0.137877	0.0118283	0.136741	0.357753	0.504355	1.37952e-05	0.00368214	0.0025256	0.0769659	0.000597953	0.0465278	0.011626	0.0158062	0.00119401	0.0322552	1.1456	0.9303	0.712	1.0749	2.6197	1.664
	264			isovalerylglycine	1.12	1.08	0.97	0.74	0.71	0.95	1.76	1.17	1.15	0.926247	0.502831	0.957457	0.691849	0.879303	0.80882	0.0158926	0.0762814	0.0672191	0.143037	0.587301	0.635986	0.0533845	0.200085	0.479134	0.472558	0.35896	0.459472	0.18676	0.334762	0.187673	0.111705	0.215217	0.559498	0.9005	1.0098	0.9753	1.5886	1.1766	1.121
	265			isovalerylcarnitine (C5)	1	1.18	1.18	1.13	1.39	1.23	1.17	1.32	1.38	0.883856	0.494492	0.17324	0.267338	0.204154	0.524938	0.0933794	0.224101	0.00077085	0.00736314	0.0496532	0.243427	0.889252	0.711036	0.313396	0.408221	0.15215	0.319217	0.333264	0.423203	0.0036377	0.00641881	0.267428	0.591583	0.9559	0.957	1.132	1.1188	1.2652	1.5596
	272			beta-hydroxyisovalerate	1.18	1.3	1.1	1.08	0.98	0.91	1.53	1.4	1.15	0.0515625	0.0821118	0.0022881	0.0126987	0.191541	0.518116	0.220173	0.347628	0.297858	0.321968	0.887272	0.735962	0.0307521	0.154213	0.0662055	0.188913	0.2259	0.398856	0.064821	0.21016	0.0113637	0.0156203	0.289073	0.602714	0.8185	0.9632	1.0607	1.2493	1.345	1.224
	275			3-methylglutaconate	1.04	1.14	1.1	0.97	0.63	0.65	2.7	2.53	1.49	0.170406	0.190305	0.00938605	0.0369024	0.16803	0.495564	0.384729	0.460228	0.874144	0.580259	0.321699	0.519364	0.0165523	0.105126	0.0424752	0.151817	0.0491353	0.197454	0.0314404	0.152902	0.105174	0.0773632	0.151035	0.493906	0.8424	0.8764	0.9638	2.2786	2.2209	1.4354
	288			isoleucine	1	0.99	0.99	0.95	1	1.05	0.88	0.84	0.89	0.897419	0.496847	0.702651	0.610635	0.792224	0.789029	0.081047	0.208804	0.777344	0.552432	0.158307	0.412952	0.0750643	0.245216	0.0124439	0.0855341	0.0828963	0.236812	0.0322142	0.15371	0.405666	0.192981	0.394405	0.65001	1.0813	1.0782	1.0655	0.954	0.9039	0.9503
	290			N-acetylisoleucine	1.39	1.14	0.82	0.71	0.7	0.99	1.75	0.89	1.08	0.0405326	0.069302	0.456108	0.478439	0.161325	0.495564	0.0321211	0.113718	0.0786795	0.156029	0.740405	0.687882	0.00319549	0.0465617	0.274103	0.380325	0.553001	0.549546	0.162802	0.316141	0.691765	0.276704	0.0146437	0.142164	0.7239	1.0066	0.8258	1.2681	0.8968	0.8891
	291			3-methyl-2-oxovalerate	0.99	1.05	1.05	1.04	0.98	0.95	0.87	0.91	0.82	0.694019	0.429674	0.349105	0.409622	0.568927	0.746429	0.622599	0.568256	0.619867	0.497645	0.335066	0.525246	0.347556	0.504355	0.365249	0.427925	0.0848482	0.239756	0.184872	0.334762	0.820815	0.311306	0.478367	0.69607	1.0278	1.0224	1.0757	0.898	0.9336	0.8826
	292			alpha-hydroxyisovalerate	1.16	1.22	1.06	1.04	0.94	0.9	1.24	1.12	0.96	0.0316388	0.0594642	0.0219021	0.0662451	0.868005	0.803872	0.631856	0.572604	0.246988	0.295725	0.109709	0.345804	0.203076	0.403361	0.54618	0.498306	0.91885	0.675203	0.52988	0.525234	0.162907	0.10261	0.0530867	0.272596	0.8623	0.9987	1.0548	1.0713	1.1147	1.0075
	294			2-methylbutyrylcarnitine (C5)	1.19	1.19	1	1.13	0.96	0.85	1.92	1.82	1.55	0.290154	0.262049	0.210111	0.296421	0.834015	0.794087	0.238965	0.358084	0.854707	0.577437	0.340333	0.525246	0.0120267	0.0897698	0.0102467	0.0825536	0.0467496	0.197454	0.0115998	0.104146	0.280543	0.146944	0.650688	0.784625	0.7413	0.884	0.8801	1.4223	1.6066	1.3676
	296			tiglylcarnitine (C5:1-DC)	0.88	0.84	0.95	0.91	0.76	0.83	1.3	1.34	1.17	0.168958	0.189675	0.0689953	0.145305	0.626073	0.769305	0.115041	0.259236	0.147076	0.21875	0.944507	0.749851	0.372354	0.508766	0.400523	0.441844	0.298571	0.438022	0.332869	0.423203	0.0450896	0.0433135	0.922581	0.873921	1.0601	0.9348	0.89	1.3782	1.2551	1.0415
	299			3-hydroxy-2-ethylpropionate	1.83	1.77	0.97	1.18	0.89	0.76	2.51	1.62	1.27	9.0215e-07	1.47257e-05	2.8295e-06	5.8846e-05	0.693492	0.769305	0.031655	0.113718	0.0352018	0.0911513	0.968058	0.753166	0.0430356	0.179994	0.390472	0.437233	0.321887	0.447762	0.178188	0.33008	9.1798e-07	6.17271e-06	0.0185384	0.147672	0.674	1.2301	1.19	1.6944	1.9942	1.5078
	301			ethylmalonate	1.11	0.92	0.83	0.94	1.32	1.4	1.04	0.88	1.49	0.546014	0.374828	0.463093	0.478439	0.168442	0.495564	0.602927	0.563837	0.155806	0.225151	0.350317	0.532937	0.912661	0.717906	0.863198	0.602597	0.255715	0.419917	0.743353	0.592235	0.722222	0.284315	0.19591	0.54348	0.9491	1.0512	0.8688	0.9825	0.9275	1.2983
	308			valine	1.04	1.01	0.97	0.97	0.98	1.02	0.98	0.91	0.96	0.491836	0.353556	0.853805	0.670747	0.599538	0.753413	0.455931	0.499629	0.76878	0.550155	0.671159	0.667979	0.868231	0.704655	0.363202	0.427925	0.676699	0.59185	0.584648	0.540916	0.996713	0.353896	0.584222	0.76099	0.9965	1.0386	1.0041	0.9768	0.9464	0.9609
	309			N-acetylvaline	1.1	1.06	0.96	0.92	0.83	0.9	1.29	1.08	1.01	0.156008	0.177274	0.472456	0.482049	0.45618	0.706178	0.236073	0.356442	0.02708	0.0770863	0.257649	0.473625	0.00717086	0.0658748	0.429332	0.455625	0.65922	0.585849	0.0940343	0.234135	0.364585	0.178208	0.0799421	0.35227	0.8882	0.9741	0.9378	1.1417	1.0501	0.9498
	311			3-methyl-2-oxobutyrate	1.05	1.1	1.05	1.05	0.95	0.9	1.06	1.06	0.91	0.306866	0.269905	0.153055	0.248425	0.661702	0.769305	0.618258	0.568256	0.349613	0.355265	0.161385	0.414095	0.458217	0.557271	0.68351	0.54235	0.457833	0.508579	0.876864	0.634917	0.54014	0.23453	0.216582	0.560701	0.9551	1.0016	1.0543	1.013	1.063	0.962
	312			2-hydroxy-3-methylvalerate	0.88	0.94	1.07	1.03	0.97	0.94	0.89	1.05	0.93	0.302871	0.267678	0.863432	0.67202	0.370019	0.673581	0.662334	0.582627	0.421468	0.395199	0.224572	0.473016	0.789456	0.687282	0.586246	0.508591	0.537476	0.542858	0.897324	0.644514	0.780651	0.299267	0.305595	0.607855	1.1564	1.0148	1.0817	1.0349	1.0693	1.0006
	314			isobutyrylcarnitine (C4)	0.95	0.91	0.97	0.96	0.86	0.9	1.51	1.53	1.42	0.318811	0.275892	0.267452	0.353357	0.904855	0.817869	0.827851	0.63999	0.802791	0.56018	0.967414	0.753166	0.266854	0.453072	0.138608	0.276462	0.132853	0.298324	0.144564	0.301308	0.567967	0.242799	0.78942	0.84368	1.0288	0.9723	0.9385	1.5545	1.4861	1.3365
	315			isobutyrylglycine	1.02	0.95	0.93	0.82	0.81	0.99	1.73	1.39	1.48	0.974653	0.516903	0.726418	0.624085	0.691281	0.769305	0.926662	0.669812	0.637833	0.501485	0.576402	0.633248	0.113439	0.300743	0.127046	0.257904	0.026947	0.153694	0.0256211	0.13909	0.9914	0.353884	0.763594	0.833641	0.8971	0.9115	0.8478	1.5505	1.2711	1.2579
	316			3-hydroxyisobutyrate	1.08	1.16	1.07	1.05	0.94	0.9	1.3	1.25	1.05	0.682579	0.425471	0.100379	0.190259	0.192826	0.518116	0.601834	0.563837	0.929779	0.592082	0.679125	0.6701	0.116387	0.302186	0.101512	0.234993	0.489003	0.52015	0.148516	0.306804	0.461823	0.20891	0.407929	0.660661	0.8952	0.9702	1.0402	1.1625	1.2156	1.0904
	320		Methionine, Cysteine, SAM and Taurine Metabolism	methionine	1.02	1.17	1.15	1.11	1.54	1.39	0.88	0.95	1.15	0.761842	0.454736	0.154577	0.248425	0.239422	0.553806	0.877925	0.657389	0.0436223	0.108213	0.0598247	0.267421	0.639597	0.628	0.553745	0.498613	0.993007	0.68782	0.663463	0.5654	0.033276	0.0349324	0.834255	0.860377	1.1445	1.1676	1.3424	1.0048	1.1135	1.5425
	321			N-acetylmethionine	1.06	1.13	1.06	0.95	0.92	0.97	1.3	1.16	1.06	0.362478	0.294773	0.0257294	0.0741497	0.151562	0.482452	0.233922	0.356438	0.21637	0.273542	0.924599	0.742957	0.00688586	0.0657413	0.0892618	0.221559	0.378901	0.470516	0.051301	0.181005	0.610771	0.253687	0.0508516	0.267758	0.9116	0.9669	1.0268	1.1862	1.1218	1.0906
	322			N-formylmethionine	1.1	1.11	1.01	0.99	0.91	0.92	1.19	1.08	0.97	0.0183575	0.041208	0.0163759	0.0538011	0.960367	0.818131	0.735702	0.604503	0.0893694	0.164164	0.164219	0.414095	0.0549637	0.203422	0.465231	0.465005	0.948499	0.677226	0.324153	0.420674	0.301622	0.154728	0.0154765	0.142169	0.8696	0.9551	0.9668	1.0371	1.0276	0.9413
	323			S-methylmethionine	1.34	2.54	1.9	1.24	2.73	2.2	1.44	1.33	1.55	0.151249	0.174028	1.902e-07	8.52108e-06	8.25308e-06	0.00160254	0.158942	0.299744	9.537e-08	5.85622e-06	5.89243e-06	0.0013631	0.048426	0.187575	0.0511405	0.166779	0.0350812	0.169367	0.0249167	0.138487	1e-10	1.77e-09	0.97249	0.875235	0.6164	0.827	1.5675	0.8885	1.1024	2.4269
	324			methionine sulfone	1.11	1.36	1.23	0.89	0.83	0.94	2.76	2.21	1.68	0.0539339	0.083619	6.98171e-05	0.000882215	0.0126049	0.135976	0.227502	0.354142	0.0616715	0.137351	0.00374042	0.0789744	0.00140197	0.0282139	0.0188148	0.100073	0.0121107	0.116938	0.00595744	0.0751718	8.62308e-05	0.00030019	0.067273	0.321527	0.7191	0.7974	0.9807	1.9858	1.7614	1.6511
	325			methionine sulfoxide	1.04	1.26	1.22	1.16	1.64	1.42	1.05	1.18	1.37	0.719141	0.437819	0.0528756	0.120636	0.0963042	0.382918	0.845327	0.642888	0.0377875	0.0972608	0.0567133	0.26089	0.473163	0.558938	0.54446	0.498306	0.408114	0.490949	0.383386	0.446203	0.0109828	0.0151805	0.972135	0.875235	0.9327	0.9654	1.179	0.9824	1.1357	1.6141
	332			S-adenosylhomocysteine (SAH)	1.37	0.87	0.63	0.74	0.64	0.87	2.03	1.09	1.5	0.0687569	0.101781	0.639787	0.578188	0.0196884	0.176447	0.0286855	0.105911	0.00591428	0.026463	0.463444	0.598712	0.000136533	0.00702384	0.562215	0.49938	0.053411	0.198323	0.00466811	0.0703033	0.0387239	0.0390057	0.0206697	0.155279	0.7488	1.0271	0.6522	1.5196	1.124	0.9771
	335			homocystine	0.39	0.4	1	0.27	0.28	1.05	1.61	1.09	1.14	5.61e-09	2.9325e-07	4.364e-08	2.38959e-06	0.464354	0.706178	1.211e-12	1.5e-10	6.414e-12	6.9e-10	0.809897	0.706107	0.111117	0.297725	0.684837	0.54235	0.846272	0.653244	0.42813	0.475908	2e-15	1.38e-13	0.0597999	0.290275	2.0563	0.8093	0.8132	3.3068	0.8814	0.9234
	336			cystathionine	0.47	0.48	1.02	0.44	0.44	1	1.49	1.41	1.38	7.2584e-07	1.26467e-05	1.40729e-06	3.46762e-05	0.819053	0.794087	2.073e-08	9.9521e-07	4.816e-08	4.14042e-06	0.996308	0.753825	0.0177515	0.110026	0.0734737	0.202635	0.107804	0.269939	0.0235456	0.135713	2e-11	4.1e-10	0.694989	0.810451	1.58	0.7431	0.7547	2.3521	1.0457	1.0419
	337			alpha-ketobutyrate	1.64	2.13	1.29	1.31	1.2	0.91	1.11	0.89	0.63	8.18723e-05	0.000748914	3.625e-08	2.23279e-06	0.0106038	0.118788	0.0223249	0.0939958	0.304651	0.327377	0.21701	0.470962	0.361256	0.505014	0.648932	0.528711	0.00672248	0.0983491	0.355739	0.437063	2.81748e-06	1.49145e-05	0.000585852	0.0214121	0.6734	1.1063	1.432	0.7506	0.9865	0.9025
	338			cysteine	1.06	1.02	0.96	1.01	1.17	1.16	1.16	1.11	1.34	0.533667	0.371227	0.585178	0.551396	0.935987	0.818131	0.838607	0.642888	0.392513	0.380562	0.29515	0.499734	0.248338	0.440474	0.483221	0.473454	0.184367	0.35462	0.23568	0.369441	0.593938	0.248354	0.69711	0.81111	0.968	1.0245	0.9858	1.1243	1.1338	1.3204
	340			S-methylcysteine	1.24	1.42	1.15	1.24	1.23	0.99	0.97	0.97	0.84	0.000691544	0.00377659	3.20772e-06	6.07995e-05	0.0655909	0.310637	0.000888668	0.00907539	0.00520815	0.0253374	0.610549	0.651632	0.714506	0.651568	0.627367	0.520031	0.108334	0.269939	0.368459	0.439979	9.8994e-07	6.48143e-06	0.14462	0.484921	0.9008	1.1189	1.2813	0.8749	1.0852	1.073
	341			S-methylcysteine sulfoxide	0.84	0.99	1.18	0.86	0.92	1.06	1.23	1.26	1.14	0.0292005	0.056233	0.541307	0.529285	0.0048692	0.086152	0.00758946	0.0452484	0.246893	0.295725	0.130614	0.375843	0.204036	0.403711	0.255174	0.375176	0.472426	0.513696	0.281812	0.398541	0.00150224	0.00319448	0.425618	0.670702	1.0642	0.8935	1.0508	1.3078	1.1262	1.1991
	343			cysteine s-sulfate	1.34	1.55	1.16	1.19	1.3	1.09	0.91	0.81	0.76	0.00204233	0.00879148	4.59696e-05	0.000629282	0.175696	0.506671	0.0504135	0.156113	0.00229883	0.0145313	0.186729	0.442022	0.447994	0.54873	0.0583777	0.183067	0.066652	0.20681	0.0568037	0.190791	1.00123e-05	4.52917e-05	0.530619	0.734656	0.8444	1.1309	1.3089	0.7664	0.9113	0.9932
	344			cystine	1.36	1.05	0.77	1.15	1.02	0.89	1.22	1.03	1.19	0.0150608	0.0350997	0.599072	0.555983	0.0420398	0.262286	0.389398	0.460353	0.827136	0.568857	0.297638	0.50035	0.148682	0.347674	0.949375	0.619218	0.396355	0.484442	0.296724	0.404762	0.034618	0.0356066	0.46691	0.692371	0.9012	1.2257	0.9451	1.0983	1.2624	1.1231
	348			cysteine sulfinic acid	1.25	1.19	0.95	1	1.25	1.25	1.16	0.93	1.21	0.0815234	0.112988	0.131791	0.226298	0.795536	0.789029	0.916744	0.669812	0.10884	0.180005	0.0895161	0.320284	0.380098	0.51188	0.528703	0.493143	0.338349	0.453751	0.593247	0.544053	0.0930176	0.0712836	0.276528	0.596576	0.8201	1.0234	0.9759	0.9497	0.9476	1.1852
	350			taurine	1.42	1.05	0.73	1.04	1.37	1.32	1.07	0.78	1.4	0.0077637	0.0223676	0.863967	0.67202	0.00911778	0.110264	0.71184	0.594207	0.0157125	0.0553595	0.0358719	0.217358	0.692461	0.642691	0.0319314	0.129694	0.00703545	0.0991136	0.516629	0.519825	0.0620536	0.0551892	0.00543445	0.0767402	0.9218	1.3132	0.9636	0.984	1.0236	1.3476
	351			N-acetyltaurine	1.45	1.08	0.75	0.94	1.13	1.2	1.44	0.94	1.5	0.00481491	0.0164649	0.506621	0.506423	0.0200037	0.176555	0.557271	0.538649	0.128661	0.202265	0.0407758	0.2226	0.00841505	0.070968	0.794029	0.586239	0.00105573	0.0674154	0.0127842	0.10749	0.170298	0.105085	0.0063164	0.082261	0.8269	1.1974	0.894	1.1905	1.1232	1.3436
	357		Urea cycle; Arginine and Proline Metabolism	arginine	0.98	0.95	0.97	0.97	0.98	1.01	1.01	0.99	1.03	0.97964	0.517983	0.607925	0.561193	0.575286	0.75046	0.516256	0.528343	0.543608	0.470149	0.986768	0.753825	0.725386	0.656987	0.832648	0.593456	0.787043	0.640765	0.846965	0.626661	0.727934	0.284315	0.876602	0.873921	1.0464	1.0261	0.9985	1.0523	1.016	1.0264
	358			argininosuccinate	1.15	1.21	1.05	0.92	0.65	0.71	1.45	1.17	0.78	0.628883	0.409439	0.349016	0.409622	0.633774	0.769305	0.226338	0.353868	0.00658426	0.0280215	0.0962105	0.329623	0.123616	0.311732	0.558358	0.498613	0.479242	0.518659	0.585093	0.540916	0.388321	0.186153	0.0346855	0.21986	0.7641	0.8758	0.9232	1.1073	1.0223	0.7217
	359			urea	1.07	1.06	0.99	0.88	0.84	0.95	1.71	1.41	1.36	0.0517405	0.0821118	0.12218	0.214042	0.656601	0.769305	0.0323236	0.113718	0.132479	0.204837	0.550588	0.622468	0.00678349	0.0657413	0.0885361	0.220985	0.0494283	0.197454	0.0293518	0.14746	0.991649	0.353884	0.0144281	0.142164	0.8651	0.9273	0.914	1.4836	1.3082	1.2393
	361			ornithine	1.04	1.09	1.05	0.96	1.07	1.11	1.12	1.04	1.11	0.240707	0.232701	0.0583846	0.129024	0.431618	0.699358	0.48005	0.513378	0.263911	0.302505	0.077255	0.294236	0.0924146	0.266068	0.687067	0.54235	0.259144	0.420326	0.196504	0.334824	0.0765716	0.0637152	0.405432	0.659438	0.9416	0.9789	1.0237	1.0534	1.0159	1.132
	364			2-oxoarginine*	1.11	1.03	0.93	1.15	1.12	0.97	0.8	0.83	0.87	0.0675727	0.100916	0.27623	0.361082	0.421659	0.69334	0.344709	0.434262	0.149016	0.220257	0.581957	0.635132	0.245737	0.43844	0.127572	0.257904	0.306788	0.441667	0.19575	0.334762	0.0990408	0.0746701	0.610453	0.774697	0.9731	1.0781	1.0019	0.7777	0.8961	0.8706
	365			citrulline	0.93	0.89	0.96	0.91	0.83	0.91	1.36	1.34	1.28	0.180266	0.196304	0.106253	0.196113	0.76364	0.789029	0.117542	0.25999	0.00903695	0.0363031	0.228544	0.473016	0.00702854	0.0657413	0.00846802	0.0814638	0.0349096	0.169367	0.00697811	0.0857335	0.0118001	0.0159556	0.70121	0.812459	0.9515	0.8815	0.8485	1.2984	1.1856	1.0837
	366			homoarginine	1.08	1.21	1.12	1.24	1.14	0.92	0.77	0.88	0.73	0.664752	0.423743	0.152049	0.248425	0.292146	0.590911	0.344576	0.434262	0.518043	0.458987	0.790522	0.698848	0.630225	0.627106	0.782349	0.581598	0.408937	0.490949	0.573584	0.538791	0.327641	0.165883	0.645755	0.784625	1.404	1.5225	1.6981	1.083	1.3387	1.2333
	367			homocitrulline	1.7	1.65	0.97	1.55	1.18	0.76	1.87	1.7	1.34	1.34619e-06	2.05235e-05	2.52567e-06	5.65758e-05	0.828185	0.794087	1.66531e-05	0.000347193	0.000842306	0.00787078	0.257563	0.473625	0.0364447	0.170442	0.0835232	0.21879	0.170111	0.341125	0.0701715	0.21696	6.92e-09	8.196e-08	0.386006	0.64498	0.6536	1.1097	1.0765	1.2194	1.8874	1.4437
	368			proline	1.07	1.07	1.01	0.95	1.09	1.15	1.04	0.93	1.06	0.133262	0.161444	0.110268	0.202764	0.916381	0.818131	0.423377	0.478147	0.129637	0.202325	0.0257751	0.185749	0.43179	0.540464	0.373153	0.42938	0.468743	0.511997	0.792637	0.611668	0.0752026	0.062786	0.177808	0.532652	0.9502	1.0137	1.0193	0.9917	0.9444	1.0823
	371			dimethylarginine (SDMA + ADMA)	1.03	1.06	1.03	1	0.95	0.94	1.36	1.33	1.22	0.457103	0.33763	0.195654	0.285265	0.558444	0.743786	0.924791	0.669812	0.750882	0.541541	0.820483	0.709927	0.000946994	0.021717	0.00288214	0.0515076	0.00888122	0.0998587	0.00186714	0.0581143	0.773285	0.296931	0.517019	0.726781	0.8845	0.911	0.9344	1.2046	1.2074	1.14
	372			N-acetylarginine	1.08	1.09	1	0.99	0.95	0.96	1.35	1.23	1.18	0.00379086	0.0140106	0.00301183	0.0151454	0.928302	0.818131	0.599748	0.563837	0.37969	0.373468	0.705487	0.682322	0.000825911	0.0202325	0.022277	0.108185	0.0337437	0.1693	0.00737951	0.0883404	0.142592	0.0933594	0.0120756	0.13163	0.8676	0.941	0.9444	1.1732	1.1604	1.1115
	375			N-delta-acetylornithine	0.95	1.02	1.08	0.96	0.96	1	1.25	1.26	1.17	0.597771	0.395871	0.923038	0.683079	0.516459	0.726819	0.572846	0.547274	0.786581	0.55444	0.785639	0.696449	0.345515	0.504355	0.344979	0.418834	0.441021	0.507806	0.340068	0.42565	0.704875	0.281044	0.956528	0.873921	0.9788	0.9288	1.003	1.2189	1.1721	1.1757
	380			trans-4-hydroxyproline	0.83	0.81	0.98	0.88	0.88	1	1.1	1.16	1.18	0.052912	0.0823837	0.084834	0.167899	0.811859	0.790851	0.128899	0.272551	0.142306	0.213877	0.994574	0.753825	0.422111	0.538019	0.246186	0.3691	0.325159	0.448521	0.24788	0.372177	0.0297804	0.0324969	0.934632	0.873921	1.1194	0.9288	0.9105	1.228	1.0788	1.0774
	382			pro-hydroxy-pro	0.59	0.64	1.07	0.79	0.77	0.97	0.83	1.11	1.01	1.8913e-07	4.94308e-06	5.5888e-06	9.83642e-05	0.246022	0.554916	0.0103399	0.056397	0.00912857	0.0363317	0.876409	0.732003	0.0711285	0.236074	0.322249	0.409808	0.965683	0.680294	0.733648	0.58751	1.705e-07	1.24764e-06	0.0259948	0.173669	1.4379	0.8531	0.917	1.197	0.9491	0.9229
	385			N-methylproline	1.05	0.88	0.84	0.99	0.84	0.85	1.25	1.18	1.19	0.337601	0.280741	0.154268	0.248425	0.0162476	0.157744	0.550912	0.536363	0.366124	0.365987	0.738014	0.687882	0.315152	0.483962	0.782084	0.581598	0.210267	0.384524	0.359809	0.438422	0.117146	0.0818696	0.302282	0.605857	1.0447	1.096	0.9225	1.3011	1.2896	1.0963
	387			N-monomethylarginine	0.94	0.92	0.98	0.92	0.95	1.03	1.13	1.1	1.16	0.274863	0.253326	0.116249	0.208321	0.604723	0.753413	0.094877	0.225441	0.40363	0.388127	0.426426	0.578445	0.153376	0.352245	0.267033	0.375176	0.058918	0.201406	0.0912809	0.234135	0.112224	0.0803006	0.643471	0.784625	0.9978	0.9408	0.9209	1.1265	1.039	1.0668
	388			argininate*	1.52	1.42	0.93	1.27	0.98	0.78	1.16	0.96	0.8	0.00522592	0.0170726	0.0268071	0.0764215	0.490147	0.713808	0.00665659	0.0426004	0.0159279	0.055662	0.811929	0.706107	0.31034	0.482074	0.279011	0.381215	0.344457	0.455125	0.295497	0.404571	0.000437186	0.00111098	0.953027	0.873921	1.121	1.7075	1.5928	1.2957	1.64	1.2725
	391		Creatine Metabolism	guanidinoacetate	1.15	1.08	0.94	1.37	1.36	0.99	0.98	1.18	1.23	0.0518827	0.0821118	0.19263	0.283372	0.480317	0.707284	0.000743741	0.00776046	0.00217397	0.0143619	0.808429	0.706107	0.851288	0.698889	0.560236	0.498613	0.427871	0.502949	0.66572	0.5654	0.000676769	0.00160361	0.34599	0.62275	0.9397	1.0781	1.0154	0.9243	1.2699	1.2538
	392			creatine	1.05	0.96	0.91	0.95	1.14	1.21	0.92	0.83	1.1	0.359476	0.294773	0.320445	0.391855	0.0517238	0.273913	0.166831	0.310371	0.0287701	0.0787676	0.000894476	0.0430598	0.37674	0.508766	0.0873287	0.220985	0.720149	0.608887	0.425722	0.474361	0.455076	0.206987	0.00129127	0.0334293	1.0101	1.0598	0.9675	0.9318	0.8816	1.0636
	393			creatinine	0.96	0.99	1.02	1	0.94	0.93	1.14	1.18	1.08	0.187862	0.200988	0.57388	0.548085	0.424812	0.69334	0.887605	0.661542	0.884	0.582691	0.778274	0.695987	0.186543	0.390334	0.066782	0.188913	0.14234	0.30832	0.109314	0.257086	0.685766	0.276229	0.548509	0.740676	0.9834	0.9485	0.9706	1.1183	1.1224	1.0471
	401		Polyamine Metabolism	N-acetyl-isoputreanine*	1.14	1.24	1.09	1	0.9	0.9	1.89	1.66	1.36	0.0329704	0.0609276	0.000437311	0.00369978	0.0908875	0.374093	0.940585	0.675841	0.78625	0.55444	0.731865	0.687882	0.000280355	0.0110943	0.00265448	0.0494158	0.00965824	0.105122	0.00161509	0.0561071	0.020875	0.025212	0.0465559	0.25637	0.805	0.9168	1.0008	1.519	1.518	1.3596
	402			spermidine	1.65	0.77	0.46	0.97	1.32	1.37	1.47	0.86	2.55	0.160962	0.182337	0.138799	0.235056	0.00419614	0.0819888	0.997735	0.684708	0.293908	0.321968	0.292686	0.498353	0.186653	0.390334	0.844908	0.598241	0.00142335	0.0674154	0.0418743	0.165963	0.373746	0.181149	0.0220015	0.162739	0.8632	1.4263	0.6612	1.2712	1.2331	1.6841
	410			5-methylthioadenosine (MTA)	1.07	1.08	1.01	0.99	1.17	1.18	1.37	1.27	1.48	0.517914	0.363727	0.48701	0.491235	0.959327	0.818131	0.81328	0.638885	0.283726	0.315133	0.196348	0.451071	0.0168306	0.10559	0.0646901	0.188913	0.00845659	0.0998587	0.00839141	0.091043	0.423698	0.198522	0.645384	0.784625	0.8684	0.9299	0.9421	1.1924	1.1856	1.3978
	411			N-acetylputrescine	1.16	1.32	1.14	1.05	1.12	1.06	1.53	1.38	1.29	0.149466	0.173614	0.00572158	0.0249525	0.13402	0.464703	0.659184	0.582627	0.269466	0.30642	0.491695	0.612636	0.00739095	0.0660375	0.0307489	0.127204	0.0870862	0.243778	0.0165073	0.116208	0.024356	0.0283165	0.440134	0.683667	0.7414	0.8599	0.9766	1.1312	1.188	1.2623
	415			4-acetamidobutanoate	1.46	1.6	1.09	1.22	1.18	0.96	2.01	1.68	1.48	9.99285e-05	0.000877888	7.72351e-06	0.000126873	0.375881	0.675425	0.0065263	0.042331	0.00819272	0.0335386	0.981151	0.753825	2.54323e-05	0.00261668	0.000534571	0.0261897	0.00287697	0.0769659	0.000159353	0.0247992	1.99177e-06	1.15125e-05	0.22366	0.563783	0.5819	0.8512	0.9311	1.1678	1.4301	1.3751
	417			(N(1) + N(8))-acetylspermidine	1.28	1.12	0.87	0.99	1.08	1.09	1.73	1.33	1.67	0.0215563	0.0455567	0.442289	0.468423	0.0985852	0.383697	0.909134	0.667227	0.438443	0.407185	0.377334	0.55229	0.012667	0.0905062	0.168711	0.302657	0.0125686	0.116979	0.0232116	0.13546	0.25591	0.137812	0.122334	0.449201	0.7972	1.0193	0.8904	1.3769	1.36	1.4834
	418		Guanidino and Acetamido Metabolism	1-methylguanidine	1.48	1.48	1	1.02	0.73	0.72	2.47	1.7	1.22	0.00032577	0.00220736	0.000412258	0.00356852	0.932169	0.818131	0.0429632	0.140282	0.0473221	0.113636	0.970144	0.753166	0.0878195	0.261145	0.331124	0.409808	0.311213	0.444192	0.195253	0.334762	0.000104448	0.000339046	0.299583	0.604948	0.7336	1.0835	1.0852	1.812	1.8437	1.3279
	419			4-guanidinobutanoate	1.32	1.3	0.99	1.1	1.01	0.92	1.16	0.97	0.9	0.170596	0.190305	0.0811195	0.161847	0.6815	0.769305	0.656777	0.582627	0.592571	0.486088	0.913453	0.742957	0.874705	0.706452	0.626538	0.520031	0.505007	0.530254	0.696333	0.576414	0.233152	0.128336	0.650172	0.784625	0.8002	1.0525	1.0415	0.9261	1.0179	0.9339
	420			guanidinosuccinate	0.93	1.04	1.11	1.23	0.7	0.57	1.63	2.15	1.1	0.612799	0.401108	0.807641	0.654336	0.436709	0.699358	0.117059	0.25999	0.46892	0.424338	0.0291674	0.195509	0.0899789	0.264508	0.00743233	0.0798852	0.229356	0.402182	0.0427955	0.165963	0.537163	0.233716	0.0958636	0.394454	0.5115	0.4773	0.5312	0.8342	1.0277	0.5868
	423		Glutathione Metabolism	glutathione, oxidized (GSSG)	1.62	1.24	0.77	0.81	1.31	1.62	1.45	0.73	1.54	0.026933	0.0526984	0.289686	0.370803	0.206631	0.525624	0.285608	0.392584	0.204275	0.262106	0.0254875	0.185749	0.150623	0.349039	0.243493	0.3691	0.109563	0.269939	0.409171	0.458105	0.258852	0.138498	0.0229094	0.164521	0.8287	1.343	1.0299	1.2037	0.9746	1.5813
	425			cysteine-glutathione disulfide	1.28	1.11	0.87	1	1.24	1.24	1.13	0.89	1.26	0.000964042	0.00489913	0.118842	0.210669	0.0435917	0.264513	0.985844	0.683542	0.0113889	0.043709	0.0118785	0.136741	0.155741	0.356088	0.233371	0.364127	0.0312803	0.162978	0.310765	0.415723	0.00952039	0.0138124	0.0047212	0.0743388	0.875	1.118	0.9745	0.9911	0.99	1.2274
	428			cysteinylglycine	2.08	1.6	0.77	1.16	1.61	1.39	1.68	0.94	1.69	0.0234841	0.0474734	0.0485339	0.113894	0.736456	0.78672	0.536613	0.534223	0.127575	0.202265	0.34279	0.525246	0.178569	0.382763	0.915332	0.612523	0.3119	0.444192	0.316471	0.420674	0.0342043	0.0354581	0.423456	0.670702	0.6809	1.4146	1.0888	1.1451	1.3255	1.842
	429			cysteinylglycine disulfide*	1.47	1.4	0.95	1.3	1.44	1.11	1.17	1.04	1.2	4.9842e-07	1.01315e-05	2.43055e-06	5.65758e-05	0.58479	0.751998	8.57209e-05	0.00132724	1.73798e-06	4.98034e-05	0.147404	0.400285	0.0855475	0.257363	0.598015	0.511305	0.0738707	0.220566	0.118203	0.269198	9.9e-10	1.374e-08	0.273243	0.594191	0.7248	1.0636	1.0141	0.8496	1.1021	1.2199
	431			5-oxoproline	1.06	0.99	0.93	1.01	0.99	0.97	1.2	1.15	1.19	0.150623	0.173855	0.977842	0.697579	0.128101	0.452256	0.642859	0.575977	0.458163	0.417238	0.765322	0.690642	0.0397994	0.176231	0.117103	0.251537	0.0154321	0.122077	0.0293739	0.14746	0.384132	0.185188	0.436226	0.679295	0.93	0.9838	0.9189	1.1136	1.1274	1.0976
	432			2-aminobutyrate	1.45	1.67	1.15	1.36	1.44	1.06	0.95	0.89	0.82	4.96611e-05	0.000540921	8.4434e-07	2.43154e-05	0.164845	0.495564	0.000976922	0.00976882	0.000246227	0.00341414	0.534367	0.622468	0.960531	0.729536	0.477532	0.47202	0.269757	0.422081	0.487047	0.509024	4.817e-08	3.9952e-07	0.40426	0.659258	0.77	1.1173	1.2842	0.7343	0.9978	1.0593
	434			2-hydroxybutyrate/2-hydroxyisobutyrate	1.57	1.56	0.99	1.22	1.19	0.97	1.61	1.26	1.24	3.6985e-07	7.96037e-06	8.8813e-07	2.43154e-05	0.761603	0.789029	0.000513331	0.00572997	0.00108693	0.00865193	0.907452	0.742088	0.259994	0.447331	0.590695	0.511208	0.563569	0.556408	0.445849	0.484079	1.369e-08	1.4195e-07	0.133459	0.468482	0.8933	1.3985	1.3898	1.4415	1.7641	1.7194
	436			ophthalmate	3.59	3.5	0.98	2.23	1.26	0.57	3.48	2.17	1.26	0.000249329	0.00178878	0.00143223	0.00904889	0.522787	0.726819	0.000444118	0.00521963	0.0253821	0.0738811	0.171066	0.427291	0.0948243	0.266068	0.127215	0.257904	0.245465	0.410059	0.1202	0.271888	7.81406e-06	3.66815e-05	0.716844	0.814249	0.2663	0.955	0.9319	0.9266	2.0688	1.1704
	440		Felinine Metabolism	felinine	1.12	1.05	0.94	1.01	0.9	0.89	1.35	1.23	1.16	0.207271	0.210232	0.591226	0.553917	0.444416	0.703489	0.624445	0.568731	0.128305	0.202265	0.0498699	0.243427	0.142295	0.338899	0.228648	0.363545	0.447751	0.507806	0.234177	0.369441	0.142231	0.0933594	0.33685	0.617386	0.953	1.0644	1.0004	1.2891	1.3069	1.1599
	441			gamma-glutamylfelinylglycine*	0.85	1	1.17	0.79	0.87	1.1	1.11	1.02	0.96	0.0377871	0.0674442	0.888689	0.678995	0.0221952	0.192975	0.00559216	0.037769	0.0148213	0.0526511	0.78481	0.696449	0.826746	0.697234	0.969286	0.627118	0.424663	0.502949	0.827249	0.617011	0.00400801	0.00692489	0.151906	0.494151	1.0226	0.8738	1.019	1.1311	0.8893	0.9801
	442			N-acetylfelinine*	1.22	1.29	1.06	0.79	0.73	0.93	1.91	1.23	1.08	0.0302571	0.0579627	0.0122085	0.0438753	0.690337	0.769305	0.0451948	0.146148	0.0553024	0.129191	0.989571	0.753825	0.00999263	0.0790865	0.358715	0.427713	0.451431	0.507895	0.125309	0.277266	0.894912	0.330344	0.00354788	0.0629825	0.7909	0.9636	1.0209	1.5087	1.1897	1.1008
	443	Peptide	Gamma-glutamyl Amino Acid	gamma-glutamylalanine	1.23	1.52	1.23	0.99	1	1.02	1.34	1.08	0.89	0.0142138	0.0338107	0.000219903	0.0021249	0.115972	0.424884	0.801412	0.635186	0.805639	0.561257	0.99649	0.753825	0.046464	0.183631	0.740633	0.563915	0.533356	0.540961	0.501367	0.515125	0.0315716	0.0338517	0.01304	0.137324	0.7606	0.9387	1.1543	1.0213	1.0093	1.0263
	445			gamma-glutamylglutamate	1.06	1.06	1	0.93	1.06	1.13	1.27	1.12	1.28	0.527772	0.368528	0.566915	0.545664	0.950796	0.818131	0.944907	0.677526	0.315435	0.334781	0.285202	0.491937	0.276454	0.455729	0.520774	0.488809	0.170991	0.341125	0.227013	0.364963	0.525409	0.230142	0.707682	0.812459	0.8861	0.941	0.9384	1.1288	1.0553	1.1971
	446			gamma-glutamylglutamine	1.1	1.11	1.01	1.01	1.03	1.02	1.29	1.19	1.2	0.017395	0.0392884	0.0122099	0.0438753	0.879343	0.80882	0.66093	0.582627	0.550216	0.471124	0.85954	0.727088	0.000698386	0.0179639	0.0252831	0.116237	0.0262086	0.153694	0.00342939	0.0615801	0.0517209	0.047309	0.2524	0.579554	0.8426	0.925	0.9345	1.09	1.1036	1.1233
	447			gamma-glutamylglycine	1.15	1.19	1.03	0.94	0.91	0.98	1.71	1.39	1.31	0.00473314	0.016338	0.0025248	0.0132366	0.805643	0.790402	0.370013	0.451906	0.696445	0.520244	0.634722	0.655451	4.72565e-05	0.00370759	0.01504	0.0933282	0.0115405	0.113706	0.00131691	0.0561071	0.122315	0.0848977	0.0141052	0.142164	0.7537	0.8682	0.8961	1.2888	1.2059	1.1767
	448			gamma-glutamylhistidine	1.05	1.39	1.32	1.09	1.27	1.17	1.28	1.32	1.17	0.732308	0.442888	0.0251229	0.0732589	0.0451705	0.264613	0.438558	0.488361	0.0732685	0.151412	0.281113	0.486469	0.125615	0.314759	0.0490406	0.164741	0.282295	0.432724	0.0244258	0.138487	0.0152674	0.0195799	0.809922	0.850044	0.8618	0.9091	1.1986	1.0998	1.1981	1.3965
	449			gamma-glutamylisoleucine*	1.17	1.2	1.02	1.08	0.94	0.87	1.41	1.3	1.1	0.0149011	0.0349502	0.00514359	0.023255	0.660313	0.769305	0.254267	0.366977	0.901841	0.583652	0.224041	0.473016	0.00777858	0.0666937	0.0458341	0.158743	0.258751	0.420326	0.0350668	0.158948	0.0317023	0.0338517	0.10316	0.40567	0.772	0.907	0.9287	1.0902	1.1821	1.0248
	450			gamma-glutamylleucine	1.04	1.09	1.05	0.92	0.95	1.02	1.32	1.17	1.15	0.313845	0.274067	0.0914588	0.177218	0.462138	0.706178	0.154346	0.297522	0.858419	0.577437	0.123505	0.371594	0.0327113	0.160267	0.275562	0.38092	0.141462	0.30832	0.0934465	0.234135	0.227881	0.126554	0.225817	0.563783	0.8448	0.8773	0.9168	1.1126	1.0283	1.0528
	452			gamma-glutamyl-epsilon-lysine	1.21	1.24	1.03	1.09	0.87	0.8	1.86	1.69	1.31	0.10662	0.13785	0.0520643	0.119338	0.713501	0.77399	0.231372	0.356438	0.333793	0.344897	0.0386478	0.22245	0.00245981	0.0408203	0.00380208	0.0567717	0.036773	0.172925	0.00589942	0.0751718	0.132687	0.0887919	0.0890534	0.378981	0.6627	0.7996	0.8216	1.2352	1.351	1.0775
	453			gamma-glutamylmethionine	1.17	1.61	1.37	1.17	1.72	1.47	1.12	1.11	1.2	0.205013	0.209533	0.00240957	0.0130489	0.0463413	0.264613	0.790185	0.628977	0.0762939	0.154689	0.125532	0.375559	0.399478	0.51896	0.939822	0.614783	0.812879	0.6472	0.773972	0.606283	0.00310993	0.00579525	0.576608	0.756899	0.85	0.9933	1.3648	0.9501	1.1071	1.6314
	454			gamma-glutamylphenylalanine	0.93	0.95	1.02	0.86	0.93	1.09	1.38	1.27	1.36	0.44952	0.334983	0.641068	0.578188	0.760962	0.789029	0.0161208	0.0766106	0.225087	0.281253	0.239471	0.473016	0.0012794	0.027424	0.0179506	0.0990127	0.00468225	0.0869434	0.00231567	0.0592509	0.0845032	0.0672769	0.490838	0.703062	0.9438	0.8776	0.8961	1.3048	1.1169	1.2191
	455			gamma-glutamylthreonine	1.16	1.07	0.93	0.97	1	1.03	1.31	1.1	1.22	0.0226897	0.0468313	0.250325	0.332512	0.21368	0.529525	0.834377	0.641802	0.768343	0.550155	0.620752	0.6535	0.00605526	0.0657413	0.369708	0.427925	0.0321638	0.165194	0.018213	0.119762	0.291705	0.150885	0.177572	0.532652	0.8351	0.9675	0.8971	1.0978	1.0642	1.0984
	456			gamma-glutamyltryptophan	1.12	1.09	0.97	0.95	0.97	1.02	1.41	1.2	1.25	0.0216644	0.0455567	0.0600044	0.131011	0.634189	0.769305	0.589582	0.558161	0.727394	0.530836	0.86465	0.728119	0.0029042	0.0439424	0.16588	0.30005	0.0823894	0.236765	0.0224294	0.134703	0.360943	0.177429	0.102779	0.40567	0.8376	0.9387	0.9111	1.1774	1.1226	1.1432
	457			gamma-glutamyltyrosine	1.03	1	0.97	0.93	0.91	0.98	1.39	1.25	1.26	0.281118	0.257148	0.734258	0.628207	0.438641	0.699358	0.249981	0.364699	0.0412911	0.104099	0.326019	0.521568	0.00215341	0.0407116	0.0630485	0.188913	0.0914544	0.249452	0.0133147	0.10749	0.36069	0.177429	0.171173	0.521346	0.9033	0.9336	0.9043	1.2543	1.1701	1.142
	458			gamma-glutamylvaline	1.23	1.21	0.98	1.04	0.92	0.88	1.48	1.25	1.13	0.0061751	0.018673	0.0198531	0.0615329	0.623778	0.768217	0.801955	0.635186	0.370737	0.368031	0.25818	0.473625	0.00580835	0.0655821	0.154163	0.288317	0.297886	0.438022	0.0526412	0.182653	0.0886169	0.0693323	0.055107	0.276124	0.7465	0.9199	0.9028	1.1063	1.1537	1.0186
	460			gamma-glutamylcitrulline*	1.14	1.08	0.95	0.93	0.82	0.88	2.1	1.72	1.59	0.329601	0.278519	0.457542	0.478439	0.806134	0.790402	0.366277	0.449631	0.0879316	0.163668	0.386551	0.556241	0.000124966	0.00702384	0.00251817	0.0494158	0.00738025	0.0991136	0.000743041	0.0495577	0.683801	0.276182	0.19681	0.54348	0.725	0.8239	0.7836	1.5224	1.4169	1.2458
	576		Dipeptide	felinylglycine*	0.97	0.96	0.99	0.79	0.89	1.12	1.12	0.91	1.03	0.923442	0.502831	0.596017	0.554781	0.65111	0.769305	0.037602	0.128001	0.0440567	0.108213	0.990235	0.753825	0.84179	0.698889	0.536629	0.495881	0.659777	0.585849	0.761801	0.599768	0.152877	0.0985372	0.339722	0.618998	1.0819	1.0537	1.0425	1.2095	0.9601	1.0711
	724			prolylglycine	0.88	0.97	1.11	0.98	0.95	0.97	1.08	1.21	1.06	0.24652	0.237369	0.935799	0.68637	0.198385	0.522917	0.958483	0.679546	0.227453	0.282937	0.246674	0.473016	0.431384	0.540464	0.126661	0.257904	0.945373	0.677226	0.37952	0.446203	0.622629	0.257189	0.227423	0.563783	0.9997	0.8771	0.9707	1.0769	1.0597	1.025
	879		Acetylated Peptides	phenylacetylalanine	1.67	2.15	1.29	2.3	1.64	0.71	1.55	2.13	1.18	0.0515779	0.0821118	0.00578526	0.0250089	0.341067	0.647153	0.168112	0.311401	0.461176	0.419094	0.54741	0.622468	0.262907	0.447849	0.455767	0.461096	0.867925	0.656863	0.519467	0.520662	0.0230133	0.027265	0.292018	0.602815	0.7678	1.2845	1.6516	1.1878	2.7368	1.9523
	880			phenylacetylcarnitine	0.48	0.7	1.46	0.73	1.24	1.69	5.37	8.21	9.54	0.390278	0.305782	0.941094	0.68912	0.413289	0.688232	0.401796	0.465832	0.39247	0.380562	0.960072	0.752708	0.0828788	0.256845	0.00743162	0.0798852	0.0240716	0.152914	0.014399	0.10749	0.797357	0.303799	0.484445	0.699997	0.5168	0.2474	0.3607	2.7748	2.0323	3.442
	882			phenylacetylglutamate	1.74	1.95	1.12	1.28	1.05	0.82	2.78	2.05	1.51	0.00285019	0.0113355	0.000561535	0.00439251	0.542789	0.730252	0.489923	0.514558	0.256191	0.300335	0.631303	0.655451	0.022499	0.12741	0.343064	0.418834	0.380088	0.470516	0.12503	0.277266	0.00316785	0.00579525	0.117661	0.435936	0.5652	0.9819	1.1007	1.5733	2.0149	1.6593
	883			phenylacetylglutamine	1.23	1.35	1.09	0.99	1.08	1.09	2.01	1.62	1.6	0.13471	0.162137	0.0232829	0.069216	0.386054	0.682223	0.728539	0.602904	0.466948	0.423444	0.692022	0.679261	0.0336568	0.161817	0.146268	0.283161	0.243291	0.407838	0.073469	0.219875	0.100957	0.0758054	0.492973	0.704131	0.7495	0.9232	1.0107	1.5053	1.4929	1.6218
	885			phenylacetylglycine	1.1	1.07	0.98	0.9	0.71	0.79	2.46	2.02	1.63	0.488549	0.35231	0.529776	0.522154	0.946146	0.818131	0.804537	0.635584	0.410517	0.388127	0.556696	0.622468	0.0183311	0.112265	0.0572953	0.18155	0.109126	0.269939	0.0325942	0.15371	0.887343	0.329015	0.579907	0.756956	0.8384	0.919	0.8996	2.0613	1.86	1.4675
	886			4-hydroxyphenylacetylglycine	0.92	0.82	0.89	0.3	0.33	1.11	6.79	2.2	2.74	0.291856	0.262049	0.0685077	0.144897	0.404685	0.688232	2.30953e-05	0.000443412	0.00020568	0.0030486	0.585313	0.635132	0.000659324	0.0178518	0.0453041	0.158134	0.0105818	0.108697	0.00513253	0.0726129	0.000128759	0.000400435	0.041802	0.237507	0.9441	0.8687	0.7721	6.4112	1.9079	2.1194
	891			phenylacetylserine	1.5	1.66	1.11	1.31	1.38	1.05	2.02	1.77	1.67	0.0524638	0.0822992	0.00809132	0.0332288	0.408726	0.688232	0.199328	0.329908	0.214889	0.272471	0.995071	0.753825	0.0265016	0.140552	0.0780925	0.210806	0.231845	0.403982	0.0430129	0.165963	0.0159426	0.0201344	0.554321	0.740676	0.632	0.9454	1.052	1.2768	1.6741	1.7572
	910	Carbohydrate	Glycolysis, Gluconeogenesis, and Pyruvate Metabolism	1,5-anhydroglucitol (1,5-AG)	0.83	0.74	0.89	0.96	0.69	0.72	1.02	1.19	0.96	0.0958207	0.124988	0.0117688	0.043607	0.330109	0.636746	0.711332	0.594207	0.0115123	0.0437916	0.026921	0.186261	0.981948	0.730126	0.264066	0.375176	0.976031	0.683911	0.638557	0.564628	0.00240851	0.00460948	0.528984	0.734656	1.1936	0.9894	0.8825	1.221	1.1757	0.8442
	913			glucose	1.02	1.06	1.03	0.98	1.03	1.05	0.93	0.89	0.91	0.841981	0.479122	0.218575	0.301816	0.280958	0.580373	0.483366	0.513515	0.772583	0.551638	0.337832	0.525246	0.0629168	0.218995	0.0172537	0.097578	0.0165084	0.122473	0.0145048	0.10749	0.32936	0.165883	0.751681	0.831031	1.0377	1.0624	1.0948	0.9656	0.9456	0.9959
	927			3-phosphoglycerate	6.66	0.82	0.12	0.92	6.42	6.95	0.96	0.13	7.46	0.00860464	0.0240757	0.337969	0.406228	0.00041383	0.0200889	0.764942	0.617789	0.00394489	0.0211959	0.00182091	0.0529982	0.64279	0.628	0.00187243	0.044346	0.00291325	0.0769659	0.800958	0.613023	0.172422	0.105478	5.38479e-05	0.00557618	0.9345	6.2211	0.7703	0.894	0.8267	5.7429
	929			pyruvate	1.06	1.33	1.25	1.1	0.86	0.78	1.07	1.1	0.69	0.236244	0.230681	0.00147328	0.00919041	0.0249147	0.201576	0.539105	0.534223	0.106298	0.178078	0.0306722	0.203026	0.648374	0.63053	0.893151	0.612523	0.0303903	0.161231	0.538172	0.529294	0.345586	0.172307	0.00153408	0.0335451	0.9298	0.9879	1.2396	0.9931	1.0882	0.8505
	930			lactate	0.97	1.09	1.11	1	1.01	1.01	0.95	0.98	0.89	0.867068	0.488836	0.236228	0.317692	0.161685	0.495564	0.776081	0.620839	0.951894	0.599161	0.8313	0.714848	0.655178	0.634747	0.611944	0.51586	0.272554	0.42447	0.451513	0.485384	0.508034	0.225308	0.611855	0.774697	1.0669	1.0402	1.1592	1.0164	1.0158	1.0301
	933			glycerate	1.11	1.11	1.01	1.07	0.96	0.9	1.04	1.01	0.9	0.00836475	0.0237257	0.00593408	0.0254292	0.888747	0.814022	0.0893273	0.216542	0.61617	0.496912	0.0357779	0.217358	0.450726	0.550765	0.86012	0.601388	0.304994	0.441136	0.969639	0.660878	0.0105236	0.0147924	0.0585916	0.28665	0.9311	1.0301	1.037	0.9682	1.0389	0.934
	948		Pentose Metabolism	ribitol	1.02	1.09	1.07	1.07	1.09	1.02	1.14	1.19	1.13	0.993009	0.519794	0.193786	0.28338	0.179475	0.509995	0.414561	0.477172	0.190277	0.252952	0.590771	0.637138	0.48349	0.558938	0.370838	0.428124	0.481834	0.518659	0.434538	0.478927	0.169645	0.105085	0.808864	0.850044	1.1074	1.1279	1.2097	1.2583	1.3448	1.3694
	949			ribonate	1.09	1.1	1	1.02	0.89	0.88	1.83	1.7	1.48	0.336227	0.280741	0.872214	0.67372	0.403139	0.688232	0.899306	0.666082	0.473989	0.428023	0.403174	0.566301	0.00339432	0.047194	0.00619588	0.0728477	0.00644015	0.0983491	0.00456905	0.0703033	0.481388	0.215411	0.776129	0.835869	0.7911	0.8649	0.8686	1.4453	1.4691	1.2886
	953			xylose	1.27	1.05	0.83	0.86	1.07	1.25	1.25	0.85	1.27	0.302022	0.267574	0.930013	0.685077	0.324985	0.631041	0.516219	0.528343	0.858257	0.577437	0.423432	0.576407	0.281743	0.460128	0.452808	0.461096	0.240936	0.405299	0.27676	0.395869	0.954859	0.342809	0.362224	0.629415	0.803	1.0164	0.8456	1.0037	0.8649	1.0775
	970			arabitol/xylitol	0.92	0.98	1.06	0.89	0.87	0.98	1.33	1.28	1.19	0.130176	0.160828	0.900102	0.67929	0.147384	0.479118	0.0479913	0.149577	0.254615	0.300335	0.422346	0.576407	0.0466075	0.183631	0.0650432	0.188913	0.108423	0.269939	0.058044	0.193564	0.0479561	0.0453665	0.765251	0.833641	0.9724	0.8975	0.9522	1.2952	1.1516	1.1322
	972			arabonate/xylonate	1.07	1.15	1.07	1.02	0.87	0.85	2.65	2.54	2.01	0.366103	0.295054	0.728174	0.624085	0.196256	0.519654	0.823854	0.63999	0.850042	0.577437	0.980197	0.753825	0.0056431	0.0655821	0.00381203	0.0567717	0.00757062	0.0991136	0.0051133	0.0726129	0.597958	0.249615	0.670534	0.793563	0.6482	0.6911	0.7422	1.7145	1.7542	1.4933
	973			sedoheptulose	1	0.94	0.93	0.94	1.06	1.12	1.2	1.12	1.35	0.655781	0.420958	0.99664	0.702648	0.639605	0.769305	0.547627	0.535319	0.982977	0.608821	0.549159	0.622468	0.121912	0.309652	0.440544	0.460441	0.1173	0.280351	0.100782	0.243701	0.99282	0.353884	0.683593	0.804422	0.8468	0.8476	0.7923	1.0125	0.9522	1.0682
	974			ribulonate/xylulonate*	1.02	0.94	0.92	0.97	0.89	0.92	1.42	1.35	1.34	0.676224	0.425141	0.435966	0.465037	0.216617	0.529525	0.666938	0.582627	0.531984	0.465718	0.831571	0.714848	0.00233608	0.0408203	0.00873684	0.0814638	0.00177369	0.0687384	0.00149732	0.0561071	0.511865	0.226201	0.741685	0.82438	0.8981	0.9164	0.847	1.2751	1.2367	1.1317
	1023		Fructose, Mannose and Galactose Metabolism	fructose	1.2	1.09	0.91	1.5	1.38	0.92	0.7	0.88	0.89	0.295919	0.264086	0.804297	0.654336	0.404033	0.688232	0.00967945	0.0541859	0.0595507	0.134947	0.498175	0.616358	0.0313865	0.155255	0.442612	0.46069	0.532054	0.540776	0.0788376	0.221489	0.0389233	0.0390485	0.413831	0.667855	1.0353	1.2413	1.1332	0.7276	1.0914	1.0062
	1028			mannitol/sorbitol	0.87	0.88	1.02	0.75	0.95	1.27	1.06	0.92	1.14	0.136384	0.163613	0.174096	0.267338	0.887232	0.813914	0.00208598	0.0182041	0.732477	0.533639	0.00724663	0.106482	0.615404	0.624279	0.234719	0.364127	0.129682	0.294514	0.615451	0.553634	0.00591896	0.00943989	0.155113	0.498993	1.0325	0.8959	0.9115	1.0939	0.8215	1.0407
	1029			mannose	0.93	0.96	1.03	1.01	1.04	1.02	0.87	0.95	0.94	0.505294	0.358998	0.866488	0.67202	0.603333	0.753413	0.746533	0.610428	0.812928	0.564505	0.584854	0.635132	0.21451	0.411765	0.493739	0.479553	0.200461	0.37223	0.229044	0.364963	0.95113	0.342809	0.695239	0.810451	1.0748	1.0034	1.0353	0.9393	0.953	0.9759
	1076		Aminosugar Metabolism	glucuronate	0.98	0.99	1.01	0.99	0.97	0.97	1.61	1.63	1.57	0.896859	0.496847	0.954303	0.691849	0.845761	0.798505	0.180238	0.318054	0.169623	0.235358	0.929821	0.746021	0.0467609	0.183631	0.0933919	0.225344	0.110148	0.269939	0.072456	0.219875	0.522258	0.229165	0.551415	0.740676	0.9926	0.9727	0.9866	1.5994	1.5897	1.5475
	1087			N-acetylneuraminate	3.69	1.06	0.29	1.09	2.13	1.95	1.34	0.4	2.69	0.00123348	0.00571297	0.946956	0.690335	0.000680334	0.0300581	0.781293	0.623968	0.0387186	0.099064	0.0684789	0.282356	0.505142	0.568747	0.0369007	0.141693	0.0140232	0.117319	0.604428	0.547941	0.0338598	0.035396	0.00149786	0.0335451	0.8536	3.1494	0.909	1.1473	1.2532	2.4475
	1098			N-acetylglucosaminylasparagine	1.15	0.9	0.78	0.95	1.09	1.15	0.89	0.73	1.08	0.110622	0.141032	0.173128	0.267338	0.00336609	0.075376	0.55626	0.538649	0.332119	0.343995	0.129241	0.375843	0.986386	0.730126	0.156007	0.289216	0.142515	0.30832	0.983085	0.662275	0.549698	0.237437	0.00875428	0.104601	1.1792	1.358	1.0608	1.0469	0.9965	1.1414
	1099			erythronate*	1.17	1.26	1.07	1.01	0.92	0.91	1.65	1.42	1.21	0.000490266	0.00294074	3.19078e-06	6.07995e-05	0.0844109	0.364897	0.615365	0.568256	0.882539	0.582691	0.737195	0.687882	0.000202827	0.00869521	0.00524271	0.0645228	0.0337818	0.1693	0.0028644	0.0592509	0.000763417	0.00175867	0.00203147	0.0407164	0.7778	0.9117	0.9763	1.2852	1.2979	1.1852
	1106	Energy	TCA Cycle	citrate	1.01	1.08	1.07	0.98	0.92	0.93	1.15	1.11	0.97	0.388145	0.304764	0.0071564	0.030143	0.046227	0.264613	0.537542	0.534223	0.0579486	0.133348	0.18155	0.440997	0.0929368	0.266068	0.263323	0.375176	0.799979	0.644773	0.361955	0.438422	0.809267	0.307395	0.00533474	0.0767402	0.9638	0.9782	1.0453	1.1108	1.0906	1.0183
	1108			aconitate [cis or trans]	1.44	1.16	0.8	0.99	1.1	1.11	1.37	0.94	1.3	1.1679e-07	3.68849e-06	0.00743307	0.0307821	0.000340963	0.019862	0.720782	0.600627	0.010485	0.0406024	0.00435075	0.0822815	0.0074453	0.0660375	0.38644	0.4371	0.00889405	0.0998587	0.0888641	0.233409	0.000104931	0.000339046	7.71967e-06	0.00239822	0.8171	1.178	0.9465	1.1186	1.1029	1.2288
	1112			alpha-ketoglutarate	1	1.22	1.22	1.06	0.97	0.92	0.84	0.9	0.68	0.671008	0.425141	0.0149371	0.0519147	0.00372611	0.0775199	0.618265	0.568256	0.296322	0.321968	0.131884	0.375843	0.426602	0.539218	0.697411	0.545694	0.0208837	0.138115	0.203012	0.340098	0.486636	0.216814	0.00635485	0.082261	1.1107	1.1076	1.3513	0.937	0.9922	0.913
	1114			succinylcarnitine (C4-DC)	0.94	0.98	1.04	0.97	0.9	0.93	1.35	1.39	1.24	0.296647	0.264091	0.813775	0.655284	0.397923	0.688232	0.980526	0.683542	0.565352	0.476491	0.549718	0.622468	0.218999	0.41246	0.109954	0.242798	0.129479	0.294514	0.131951	0.285204	0.563724	0.241816	0.738728	0.82438	1.0273	0.969	1.0063	1.3837	1.3485	1.2489
	1115			succinate	1.14	0.95	0.84	1.02	1.31	1.29	0.8	0.71	1.1	0.769311	0.455479	0.230473	0.312889	0.123689	0.443262	0.926404	0.669812	0.00924479	0.0364566	0.0115313	0.136741	0.020535	0.120046	0.0119001	0.0855341	0.459293	0.508579	0.0795279	0.221489	0.531456	0.232381	0.00756783	0.0959611	1.1203	1.2783	1.0683	0.898	0.9128	1.1792
	1117			malate	1.09	1.07	0.98	0.92	1.02	1.11	0.72	0.6	0.68	0.767932	0.4554	0.458999	0.478439	0.641353	0.769305	0.446234	0.493157	0.853416	0.577437	0.360669	0.54104	0.093366	0.266068	0.0270836	0.11781	0.0500463	0.197454	0.034821	0.158948	0.60504	0.251727	0.757325	0.833509	1.3328	1.4576	1.4305	0.9575	0.8765	0.9767
	1129		Oxidative Phosphorylation	acetylphosphate	3.04	1	0.33	1	2.62	2.62	1	0.33	2.61	0.192866	0.203956	0.578493	0.550358	0.0574335	0.296075	1	0.684708	0.0251243	0.0738811	0.0251243	0.185749	0.5845	0.611077	0.065723	0.188913	0.0313948	0.162978	0.936069	0.656419	0.431722	0.200399	0.0143099	0.142164	0.2738	0.8323	0.2749	0.2738	0.2738	0.7172
	1131			phosphate	0.94	1.01	1.08	0.93	1.02	1.09	0.97	0.96	0.97	0.38036	0.302547	0.750815	0.635438	0.216854	0.529525	0.215212	0.344325	0.629005	0.499762	0.0980904	0.329623	0.710608	0.650474	0.515154	0.485863	0.814233	0.6472	0.580454	0.539834	0.108788	0.0789101	0.936651	0.873921	1.0369	0.9734	1.0474	1.0021	0.9309	1.0179
	1133	Lipid	Fatty Acid Synthesis	malonylcarnitine	1.02	0.96	0.95	0.92	0.82	0.9	1.24	1.12	1.06	0.289574	0.262049	0.199451	0.2874	0.810041	0.790402	0.2825	0.390762	0.541613	0.469368	0.66804	0.667979	0.376797	0.508766	0.36729	0.427925	0.238642	0.404699	0.293333	0.40279	0.26013	0.138884	0.856553	0.862559	1.1957	1.2182	1.1513	1.4881	1.3655	1.2236
	1134			malonate	1.21	1.37	1.13	0.9	0.96	1.06	2.68	2	1.88	0.12974	0.160828	0.00831141	0.0335731	0.202059	0.524938	0.683567	0.58396	0.640241	0.501485	0.9394	0.74804	0.0373434	0.171527	0.11222	0.244159	0.299402	0.438022	0.0919304	0.234135	0.0806283	0.065556	0.270667	0.594191	0.7213	0.873	0.9898	1.9355	1.7489	1.8609
	1135			2-methylmalonylcarnitine (C4-DC)	0.94	0.74	0.79	0.92	0.41	0.44	2.33	2.26	1.27	0.786743	0.460548	0.470789	0.482049	0.304335	0.604406	0.661438	0.582627	0.0075251	0.0317116	0.021133	0.176246	0.0440787	0.180322	0.0907854	0.222865	0.338197	0.453751	0.0898007	0.233409	0.0248589	0.0287667	0.325207	0.610453	0.7746	0.731	0.5742	1.804	1.655	0.7316
	1148		Short Chain Fatty Acid	valerate (5:0)	0.65	0.32	0.49	3.28	1.79	0.54	0.79	3.94	4.36	0.252407	0.23926	0.0055664	0.0244925	0.0702011	0.322	1.67422e-05	0.000347193	0.0229279	0.0694036	0.0205503	0.176246	0.0845635	0.257363	2.10508e-05	0.00368214	0.000364645	0.0674154	0.000433656	0.0465278	0.00833958	0.0123504	0.000210232	0.0118748	1.4531	0.9507	0.468	1.1418	3.7498	2.0401
	1149		Medium Chain Fatty Acid	caproate (6:0)	0.82	0.38	0.46	3.31	1.68	0.51	0.74	2.98	3.31	0.364368	0.294956	0.00951187	0.0369096	0.0654205	0.310637	1.343e-05	0.000322305	0.0349509	0.0910502	0.0110961	0.136741	0.0641506	0.218995	0.00017109	0.01274	0.00372259	0.0781399	0.00877531	0.091043	0.0044029	0.00750295	0.000381773	0.0169432	1.4238	1.171	0.534	1.0541	3.4938	1.7668
	1150			heptanoate (7:0)	1.26	1.25	0.99	1.3	1.02	0.79	1.39	1.43	1.13	0.39457	0.308484	0.428669	0.462256	0.949546	0.818131	0.0336513	0.117043	0.324297	0.338648	0.267716	0.47536	0.890106	0.711036	0.163396	0.299191	0.741642	0.619472	0.327183	0.420674	0.111277	0.080284	0.618765	0.780353	0.6591	0.8299	0.8242	0.9155	1.188	0.9348
	1151			caprylate (8:0)	0.94	1.27	1.34	0.71	0.76	1.07	1.94	1.47	1.16	0.744848	0.448987	0.422366	0.458469	0.243537	0.554166	0.489918	0.514558	0.952879	0.599161	0.5452	0.622468	0.0332469	0.161354	0.0611159	0.187024	0.204415	0.376375	0.00323625	0.0612836	0.455034	0.206987	0.825373	0.857569	0.7069	0.6661	0.8956	1.3745	0.978	1.0433
	1153			caprate (10:0)	1.04	1.05	1.01	1.14	1.01	0.89	0.97	1.06	0.93	0.772132	0.455675	0.724434	0.624085	0.947639	0.818131	0.0277173	0.10481	0.978007	0.606617	0.0361212	0.217358	0.375699	0.508766	0.450915	0.461096	0.246548	0.410448	0.54282	0.529347	0.163407	0.102665	0.227011	0.563783	0.965	1.0038	1.0114	0.9326	1.0644	0.9428
	1155			10-undecenoate (11:1n1)	1.11	1.07	0.97	1.14	0.97	0.85	0.63	0.65	0.57	0.97932	0.517983	0.624856	0.570247	0.629779	0.769305	0.135339	0.281212	0.944531	0.598704	0.132867	0.376244	0.0157338	0.102457	0.118537	0.252192	0.0296879	0.159897	0.0212914	0.132991	0.336332	0.169048	0.541724	0.740676	1.3694	1.5188	1.4697	0.8605	0.9828	0.8381
	1156			laurate (12:0)	0.67	0.69	1.03	1.17	1.21	1.03	0.31	0.55	0.55	0.0042453	0.0152287	0.00244169	0.013071	0.82913	0.794087	0.189892	0.323966	0.251527	0.298726	0.906244	0.742088	9.0887e-07	0.000233779	0.00357177	0.0567717	0.00466834	0.0869434	0.000132183	0.0247992	0.286944	0.149173	0.00400154	0.0671962	2.4891	1.6629	1.7091	0.7811	0.9151	0.9465
	1157			5-dodecenoate (12:1n7)	0.9	0.59	0.66	0.82	0.68	0.83	0.92	0.84	1.06	0.551377	0.377095	0.00520438	0.0233159	0.0181586	0.167903	0.421435	0.478147	0.0989728	0.172236	0.366935	0.544822	0.4131	0.529964	0.328557	0.409808	0.86432	0.656863	0.492532	0.513279	0.00678167	0.0104152	0.525655	0.734656	1.5478	1.3943	0.9137	1.4219	1.1686	0.9704
	1159		Long Chain Fatty Acid	myristate (14:0)	0.76	0.7	0.92	0.82	0.8	0.97	0.82	0.88	0.93	0.0790682	0.110472	0.0169164	0.0552087	0.470276	0.706178	0.243955	0.358084	0.172191	0.237989	0.799976	0.703682	0.20272	0.403361	0.453663	0.461096	0.716203	0.608887	0.289635	0.401273	0.024122	0.0281761	0.730732	0.821018	1.3774	1.0528	0.9676	1.1242	0.9238	0.8967
	1160			myristoleate (14:1n5)	0.82	0.69	0.85	0.77	0.65	0.84	1.27	1.19	1.19	0.249545	0.2384	0.0399222	0.101986	0.32229	0.6279	0.231991	0.356438	0.0287057	0.0787676	0.272558	0.481097	0.526662	0.578986	0.515461	0.485863	0.604865	0.568133	0.44006	0.480213	0.0135739	0.0176815	0.992507	0.883483	1.2608	1.0316	0.8719	1.6014	1.2317	1.0335
	1163			pentadecanoate (15:0)	0.87	0.84	0.96	0.9	0.88	0.97	0.96	0.99	1	0.0928998	0.121833	0.0428446	0.106311	0.698617	0.769305	0.243426	0.358084	0.0984238	0.171977	0.580062	0.634636	0.674753	0.636957	0.951823	0.61991	0.927901	0.677226	0.840141	0.622599	0.0287872	0.0318319	0.911134	0.873921	1.1488	1.003	0.9663	1.1021	0.9968	0.9711
	1164			palmitate (16:0)	0.89	0.8	0.9	0.87	0.81	0.94	1.01	0.98	1.03	0.333212	0.280741	0.0465216	0.110222	0.266977	0.567525	0.183801	0.319641	0.0580124	0.133348	0.514782	0.61895	0.767082	0.680377	0.987787	0.632272	0.698698	0.600688	0.738891	0.590696	0.0257801	0.0292878	0.949554	0.873921	1.0977	0.9779	0.8787	1.1126	0.9626	0.905
	1165			palmitoleate (16:1n7)	0.78	0.64	0.82	0.72	0.72	1	0.95	0.88	1.08	0.184144	0.198753	0.0452709	0.109661	0.456956	0.706178	0.179588	0.318054	0.0955376	0.168302	0.693106	0.679261	0.848287	0.698889	0.871495	0.605551	0.897209	0.665377	0.916041	0.649075	0.0321822	0.0340556	0.960536	0.874725	1.3084	1.0175	0.8313	1.2426	0.8954	0.8977
	1167			margarate (17:0)	0.88	0.85	0.96	0.9	0.83	0.93	0.94	0.95	0.92	0.509815	0.360809	0.237317	0.317692	0.580031	0.75046	0.426479	0.479726	0.105663	0.178078	0.380297	0.554769	0.95782	0.729536	0.886588	0.612229	0.673238	0.590964	0.786061	0.61063	0.144058	0.0938252	0.943734	0.873921	1.198	1.0569	1.0183	1.1234	1.006	0.9347
	1168			10-heptadecenoate (17:1n7)	0.85	0.71	0.84	0.8	0.75	0.94	1.06	1.01	1.12	0.362531	0.294773	0.0937183	0.18041	0.410013	0.688232	0.223057	0.351025	0.0786922	0.156029	0.539117	0.622468	0.498345	0.56584	0.63712	0.524225	0.544629	0.546651	0.440232	0.480213	0.0546423	0.0494359	0.980424	0.875235	1.254	1.06	0.8899	1.3281	1.0688	1.0001
	1170			stearate (18:0)	0.98	0.93	0.94	0.97	0.91	0.94	1.01	1	0.99	0.940917	0.506288	0.427873	0.462256	0.453975	0.706178	0.772606	0.620126	0.238973	0.291287	0.364703	0.544822	0.779666	0.683292	0.910441	0.612523	0.9608	0.680294	0.877162	0.634917	0.329368	0.165883	0.961551	0.874725	1.0543	1.0354	0.9782	1.0681	1.0342	0.9686
	1172			oleate/vaccenate (18:1)	0.88	0.79	0.89	0.86	0.83	0.96	1.02	0.99	1.07	0.335162	0.280741	0.0566707	0.126386	0.307511	0.607232	0.233698	0.356438	0.115121	0.188291	0.654061	0.662235	0.73055	0.659342	0.854001	0.600012	0.509762	0.530402	0.566858	0.535873	0.0504827	0.0465184	0.924616	0.873921	1.0931	0.967	0.8629	1.1121	0.9556	0.921
	1179			nonadecanoate (19:0)	0.93	0.88	0.94	0.92	0.86	0.94	0.85	0.84	0.84	0.484121	0.351462	0.270745	0.354854	0.670653	0.769305	0.399602	0.464409	0.108881	0.180005	0.414067	0.571547	0.239629	0.432544	0.193642	0.329897	0.110134	0.269939	0.0770549	0.220658	0.162167	0.10261	0.925637	0.873921	1.1822	1.0966	1.0361	1.0081	0.9248	0.8702
	1180			10-nonadecenoate (19:1n9)	0.88	0.78	0.89	0.92	0.79	0.86	0.97	1.01	0.98	0.430727	0.326119	0.0947638	0.181713	0.344393	0.647153	0.575646	0.548212	0.0791328	0.156029	0.213754	0.465805	0.946379	0.72752	0.765361	0.575674	0.989942	0.68782	0.869415	0.631266	0.0543716	0.0494359	0.966866	0.875235	1.1991	1.0513	0.9357	1.1586	1.0665	0.9149
	1183			arachidate (20:0)	0.99	0.92	0.92	0.93	0.9	0.97	0.93	0.87	0.92	0.956975	0.513418	0.254574	0.337247	0.215259	0.529525	0.340979	0.433043	0.128933	0.202265	0.534026	0.622468	0.482412	0.558938	0.151861	0.287495	0.322653	0.447762	0.204334	0.340098	0.16142	0.102451	0.776237	0.835869	1.0709	1.0648	0.9825	1.0009	0.9289	0.8998
	1186			eicosenoate (20:1)	0.86	0.81	0.94	0.86	0.8	0.92	1.01	1.01	1	0.385991	0.303724	0.154759	0.248425	0.55206	0.739782	0.328766	0.425341	0.122966	0.197223	0.533044	0.622468	0.75989	0.676331	0.80441	0.588211	0.847021	0.653244	0.718531	0.57979	0.11165	0.080284	0.995972	0.884515	1.1542	0.996	0.9336	1.1695	1.0094	0.9318
	1190			behenate (22:0)*	0.96	0.83	0.87	0.91	1.02	1.12	0.9	0.86	1.11	0.483023	0.351362	0.0964238	0.183468	0.305043	0.604406	0.584924	0.555944	0.874764	0.580259	0.712921	0.683909	0.269881	0.455147	0.329209	0.409808	0.782121	0.638912	0.387057	0.446203	0.413863	0.195604	0.491093	0.703062	1.1494	1.0989	0.9567	1.0391	0.9431	1.0592
	1191			erucate (22:1n9)	1.05	0.87	0.83	0.97	0.94	0.97	0.99	0.91	1.07	0.535891	0.371362	0.0399413	0.101986	0.00693341	0.0996628	0.595067	0.561571	0.245837	0.295725	0.510287	0.61895	0.831757	0.698889	0.288106	0.388885	0.626492	0.576118	0.74798	0.594906	0.0311122	0.0338019	0.329067	0.612298	1.0602	1.1153	0.925	1.0525	1.0164	0.9892
	1194			nervonate (24:1n9)*	0.96	0.84	0.87	1.1	1.07	0.97	0.94	1.08	1.21	0.766557	0.4554	0.0861412	0.168922	0.135751	0.467919	0.181172	0.318195	0.853198	0.577437	0.26841	0.47536	0.562057	0.599887	0.599369	0.511305	0.454613	0.507895	0.783266	0.609473	0.186219	0.111105	0.345865	0.62275	1.0339	0.9976	0.8669	0.9738	1.0738	1.0448
	1198		Polyunsaturated Fatty Acid (n3 and n6)	heneicosapentaenoate (21:5n3)	0.89	1.01	1.14	0.88	0.83	0.95	1.31	1.3	1.09	0.961556	0.515121	0.987197	0.701005	0.973302	0.819847	0.676118	0.582627	0.324593	0.338648	0.555997	0.622468	0.202404	0.403361	0.311583	0.407046	0.638759	0.580761	0.22175	0.35823	0.773365	0.296931	0.781608	0.838745	0.913	0.8113	0.9211	1.1992	1.0531	0.9995
	1199			hexadecadienoate (16:2n6)	0.78	0.68	0.87	0.77	0.69	0.9	1.02	1.01	1.04	0.241036	0.232701	0.0600815	0.131011	0.439353	0.699358	0.230821	0.356438	0.0754042	0.154341	0.512522	0.61895	0.995991	0.73197	0.980328	0.629268	0.916701	0.675104	0.947586	0.656419	0.0366429	0.0373634	0.996514	0.884515	1.3091	1.0236	0.8926	1.3376	1.036	0.9281
	1200			hexadecatrienoate (16:3n3)	0.71	0.62	0.88	0.71	0.66	0.94	1.11	1.11	1.19	0.0591866	0.0894877	0.0106083	0.040526	0.439042	0.699358	0.0709738	0.190313	0.0215035	0.0669785	0.539869	0.622468	0.812737	0.693323	0.709725	0.549578	0.640198	0.580976	0.643299	0.56535	0.00277716	0.00527443	0.978516	0.875235	1.325	0.9349	0.82	1.4677	1.0357	0.9741
	1203			stearidonate (18:4n3)	0.82	0.7	0.85	0.7	0.68	0.98	1.26	1.06	1.23	0.62281	0.406208	0.0604413	0.131215	0.141614	0.474471	0.258519	0.369298	0.0790657	0.156029	0.484734	0.609969	0.49999	0.56584	0.825041	0.593456	0.439382	0.507806	0.481906	0.507873	0.0398844	0.0396926	0.84966	0.862229	1.312	1.081	0.9168	1.6544	1.1501	1.1256
	1204			eicosapentaenoate (EPA; 20:5n3)	1.74	1.55	0.89	1.42	1.66	1.18	1.14	0.93	1.22	0.00897597	0.0248807	0.0464083	0.110222	0.468257	0.706178	0.0633439	0.180863	0.298654	0.321968	0.435732	0.583953	0.624363	0.624475	0.732637	0.559538	0.685233	0.595002	0.904839	0.646924	0.00724288	0.0109879	0.729488	0.821018	0.7455	1.2938	1.1577	0.8515	1.2064	1.4176
	1205			docosapentaenoate (n3 DPA; 22:5n3)	1.01	0.99	0.98	1.13	0.96	0.85	1.05	1.18	1.02	0.943045	0.506688	0.777829	0.643827	0.712995	0.77399	0.450139	0.495545	0.538788	0.467863	0.184368	0.441762	0.851805	0.698889	0.376203	0.429874	0.879524	0.658329	0.599808	0.545873	0.474753	0.213594	0.764593	0.833641	1.0418	1.0572	1.0356	1.0971	1.2431	1.0515
	1206			docosahexaenoate (DHA; 22:6n3)	1.45	1.4	0.97	1.47	1.32	0.89	1.09	1.11	1.03	0.0257111	0.0507152	0.138144	0.234753	0.40257	0.688232	0.0139779	0.067769	0.420787	0.395199	0.103115	0.339916	0.676947	0.636957	0.568321	0.500821	0.842829	0.652965	0.712264	0.578492	0.00562093	0.009081	0.807865	0.850044	0.7994	1.1596	1.1206	0.8744	1.2883	1.1507
	1207			docosatrienoate (22:3n3)	0.84	0.75	0.89	0.92	0.81	0.88	0.92	1.01	1	0.237052	0.230681	0.0607601	0.131329	0.448932	0.706178	0.368707	0.451459	0.203761	0.262106	0.676716	0.6701	0.679603	0.636957	0.893272	0.612523	0.887332	0.66212	0.849955	0.626886	0.0821862	0.0659605	0.901845	0.873921	1.2144	1.0163	0.907	1.1151	1.0252	0.9034
	1211			linoleate (18:2n6)	0.81	0.71	0.88	0.81	0.78	0.96	0.92	0.92	1	0.200993	0.209522	0.0351174	0.0935464	0.360451	0.66029	0.190338	0.323966	0.0879937	0.163668	0.639419	0.655451	0.814023	0.693323	0.822591	0.593456	0.870874	0.656863	0.884932	0.638697	0.026773	0.0300048	0.940108	0.873921	1.2497	1.0078	0.8912	1.1501	0.9319	0.8934
	1213			linolenate [alpha or gamma; (18:3n3 or 6)]	0.54	0.47	0.86	0.6	0.58	0.97	0.68	0.75	0.84	0.000813864	0.00425411	4.74218e-05	0.000631616	0.313109	0.616197	0.00566558	0.037769	0.00226065	0.0145032	0.644954	0.656782	0.0705983	0.235836	0.230096	0.364127	0.442319	0.507806	0.109581	0.257086	4.44851e-06	2.22333e-05	0.62994	0.78364	1.9829	1.0767	0.9238	1.3488	0.8059	0.7784
	1215			dihomo-linolenate (20:3n3 or n6)	1.02	0.98	0.96	0.99	0.94	0.95	0.95	0.92	0.91	0.914589	0.501713	0.669904	0.594835	0.579131	0.75046	0.97496	0.683542	0.382352	0.375228	0.398722	0.563712	0.524428	0.578943	0.436707	0.45909	0.305186	0.441136	0.260617	0.382624	0.542738	0.235247	0.946992	0.873921	1.0114	1.0341	0.9925	0.9652	0.9528	0.9041
	1216			arachidonate (20:4n6)	1.12	1.04	0.92	1.24	1.07	0.86	0.97	1.07	1	0.535648	0.371362	0.90226	0.679878	0.604685	0.753413	0.123937	0.267961	0.946217	0.598704	0.122547	0.370816	0.563746	0.600444	0.849259	0.599422	0.459003	0.508579	0.596138	0.544656	0.222708	0.124778	0.706806	0.812459	0.9335	1.0482	0.9668	0.9041	1.1221	0.9648
	1217			adrenate (22:4n6)	0.86	1.13	1.31	1.03	0.93	0.9	0.86	1.02	0.7	0.674363	0.425141	0.418533	0.456926	0.204559	0.524938	0.919289	0.669812	0.628351	0.499762	0.698681	0.68171	0.648124	0.63053	0.895204	0.612523	0.0790328	0.232658	0.163216	0.316141	0.825224	0.312502	0.473458	0.695427	1.1693	1.0089	1.3264	1.0052	1.0311	0.9304
	1218			docosapentaenoate (n6 DPA; 22:5n6)	1.31	1.27	0.97	1.27	1.08	0.85	1.1	1.06	0.93	0.1082	0.139401	0.35708	0.417985	0.461161	0.706178	0.0576738	0.173014	0.851989	0.577437	0.098351	0.329623	0.856273	0.701437	0.693389	0.543734	0.650806	0.585738	0.958707	0.660878	0.0440592	0.042653	0.765019	0.833641	0.9404	1.2343	1.1989	1.0332	1.3126	1.1184
	1219			docosadienoate (22:2n6)	0.97	0.89	0.92	0.97	0.92	0.95	0.96	0.96	0.99	0.921979	0.502831	0.128152	0.220819	0.137651	0.471678	0.634144	0.573068	0.205318	0.26266	0.412389	0.571547	0.751288	0.67112	0.558129	0.498613	0.899648	0.666162	0.677101	0.567485	0.116191	0.0818696	0.900889	0.873921	1.0966	1.0665	0.9775	1.0537	1.0221	0.9699
	1220			dihomo-linoleate (20:2n6)	0.93	0.88	0.94	0.94	0.84	0.89	1.04	1.05	1	0.692921	0.429674	0.277427	0.361687	0.467771	0.706178	0.664276	0.582627	0.168266	0.235358	0.330542	0.524053	0.673203	0.636957	0.678334	0.542281	0.879039	0.658329	0.63602	0.564523	0.208171	0.120168	0.971434	0.875235	1.1241	1.046	0.9863	1.1697	1.0982	0.982
	1223			docosatrienoate (22:3n6)*	1	1.28	1.27	0.69	0.62	0.9	0.94	0.65	0.46	0.935634	0.50493	0.963953	0.694507	0.970469	0.819847	0.30438	0.406085	0.278102	0.3113	0.920694	0.742957	0.791517	0.687282	0.158398	0.291232	0.15641	0.323563	0.0747314	0.220346	0.718936	0.28347	0.660079	0.785679	1.0993	1.1015	1.403	1.0326	0.7111	0.6391
	1277		Fatty Acid, Branched	15-methylpalmitate (i17:0)	0.84	0.88	1.05	0.98	0.86	0.88	0.9	1.05	0.88	0.0245109	0.0490076	0.165879	0.260338	0.33598	0.641694	0.683748	0.58396	0.0527059	0.123798	0.11606	0.357313	0.398588	0.51896	0.551084	0.498613	0.205032	0.376375	0.523411	0.52273	0.0486924	0.0453729	0.169101	0.520135	1.1971	1.0085	1.055	1.0748	1.0558	0.9241
	1280			17-methylstearate (i19:0)	0.92	0.88	0.96	0.96	0.89	0.93	0.89	0.93	0.9	0.415295	0.317117	0.306286	0.381162	0.825086	0.794087	0.736768	0.604503	0.298868	0.321968	0.47076	0.603039	0.35268	0.504355	0.616063	0.51641	0.345255	0.455125	0.253273	0.376242	0.344548	0.172178	0.913722	0.873921	1.154	1.0563	1.0155	1.0226	0.9831	0.9119
	1294		Fatty Acid, Dicarboxylate	2-hydroxyglutarate	0.83	0.67	0.8	0.63	0.6	0.95	1.13	0.85	1.01	0.0586141	0.0889897	0.000174195	0.00178843	0.0247072	0.201576	1.73604e-05	0.000347193	4.96689e-06	0.000125586	0.543072	0.622468	0.373444	0.508766	0.0936674	0.225344	0.858068	0.656863	0.648526	0.56535	2.5665e-07	1.82438e-06	0.134596	0.469819	1.2853	1.0696	0.8563	1.4468	0.909	0.8619
	1302			maleate	0.89	1.02	1.14	0.86	0.96	1.12	0.96	0.92	0.9	0.175302	0.193243	0.811405	0.655181	0.0999728	0.383697	0.14222	0.286851	0.807129	0.561384	0.239418	0.473016	0.879807	0.707846	0.83927	0.595193	0.593247	0.56679	0.70029	0.576973	0.0746224	0.0625152	0.931531	0.873921	1.1552	1.0338	1.1754	1.1036	0.9471	1.0589
	1306			suberate (C8-DC)	1.12	1.37	1.23	0.99	1.17	1.19	1.65	1.45	1.41	0.148003	0.172463	0.000804824	0.00574816	0.0284724	0.221145	0.557749	0.538649	0.00548706	0.0259182	0.022165	0.177232	0.00472827	0.0608105	0.017477	0.0976054	0.0140487	0.117319	0.00554376	0.0751718	0.000143739	0.000425737	0.791638	0.84368	0.7737	0.8664	1.0631	1.2749	1.2586	1.4951
	1309			azelate (C9-DC)	1.01	1.11	1.1	1.08	1.41	1.31	1.05	1.12	1.34	0.880098	0.493143	0.293379	0.372118	0.347498	0.650889	0.395754	0.463303	0.00286964	0.0171317	0.0226894	0.177232	0.682569	0.637281	0.273588	0.380325	0.0158427	0.122077	0.0412166	0.165963	0.0119637	0.0160029	0.311479	0.609153	0.9149	0.926	1.018	0.9607	1.0348	1.3593
	1311			sebacate (C10-DC)	1.15	1.21	1.05	1.16	1.18	1.02	1.23	1.24	1.2	0.324783	0.275892	0.183289	0.277074	0.710799	0.77399	0.160938	0.301746	0.296093	0.321968	0.754094	0.690642	0.338013	0.504024	0.182817	0.316587	0.487727	0.52015	0.156214	0.313011	0.159069	0.101477	0.887781	0.873921	0.8299	0.9582	1.0081	1.0243	1.1853	1.2057
	1313			dodecadienoate (12:2)*	0.91	0.86	0.94	1.22	0.91	0.75	0.97	1.31	1.04	0.63644	0.41143	0.405373	0.447916	0.705937	0.772712	0.313513	0.411588	0.653016	0.505751	0.160004	0.413306	0.752553	0.67112	0.374809	0.42938	0.999936	0.688667	0.805359	0.614234	0.420853	0.197943	0.5543	0.740676	1.0943	0.995	0.9397	1.0645	1.3016	0.9739
	1315			dodecanedioate (C12-DC)	0.93	1.09	1.17	1.02	0.99	0.97	1.06	1.16	0.96	0.376109	0.300472	0.803966	0.654336	0.240803	0.553806	0.688526	0.585955	0.605036	0.494403	0.894514	0.73859	0.823544	0.696661	0.387817	0.437233	0.997889	0.688651	0.777179	0.607775	0.653871	0.267804	0.621332	0.780438	1.0103	0.9376	1.0991	1.0692	1.089	1.0585
	1316			tetradecanedioate (C14-DC)	1.42	1.09	0.76	0.84	0.85	1.01	1.53	0.9	1.2	0.00487646	0.016521	0.550013	0.533563	0.0171528	0.16116	0.211834	0.344325	0.10761	0.179283	0.669853	0.667979	0.0107401	0.0824651	0.443385	0.46069	0.403722	0.489874	0.235239	0.369441	0.131407	0.0886442	0.0162417	0.142169	0.8342	1.1875	0.9081	1.2793	1.0713	1.0873
	1317			hexadecanedioate (C16-DC)	1.21	0.84	0.69	0.78	0.77	0.98	1.41	0.91	1.29	0.216759	0.217289	0.159334	0.253292	0.00820776	0.10625	0.173712	0.316119	0.0795457	0.156093	0.639613	0.655451	0.21947	0.41246	0.524474	0.491162	0.332464	0.449849	0.514961	0.519825	0.0423396	0.0414724	0.141368	0.482948	1.096	1.3267	0.9201	1.5443	1.2092	1.1837
	1319			hexadecenedioate (C16:1-DC)*	1	0.59	0.59	0.74	0.8	1.07	1.59	1.18	2.13	0.728326	0.44194	0.0196589	0.0613168	0.0359625	0.243594	0.116415	0.259892	0.19957	0.259948	0.812068	0.706107	0.164173	0.367205	0.634268	0.522841	0.0253311	0.153694	0.0815143	0.223285	0.0405146	0.0398416	0.254985	0.579554	1.0639	1.0651	0.6324	1.6919	1.2554	1.3477
	1320			octadecanedioate (C18-DC)	1.24	1.06	0.85	1.03	0.96	0.93	1.15	0.95	1.03	0.0880746	0.117006	0.906107	0.680799	0.0974799	0.383679	0.311068	0.411313	0.476835	0.429691	0.0968806	0.329623	0.781922	0.684104	0.853233	0.600012	0.822513	0.647652	0.960449	0.660878	0.0471319	0.0447569	0.804883	0.849057	0.9217	1.1472	0.98	1.0581	1.0902	1.0138
	1321			octadecenedioate (C18:1-DC)*	1.04	0.73	0.7	0.8	0.92	1.15	1.09	0.84	1.38	0.988579	0.51942	0.0208304	0.0637599	0.0170893	0.16116	0.523866	0.531597	0.34519	0.353276	0.737077	0.687882	0.616138	0.624279	0.378574	0.43128	0.690694	0.596525	0.707218	0.578247	0.0510702	0.0468862	0.323668	0.609404	1.2674	1.3148	0.9235	1.3803	1.0997	1.27
	1323			eicosanodioate (C20-DC)	1.18	1.12	0.95	1.06	1	0.94	0.94	0.84	0.84	0.238248	0.23123	0.516735	0.512375	0.574083	0.75046	0.0991901	0.232842	0.69393	0.520244	0.0507202	0.243427	0.275013	0.455729	0.37444	0.42938	0.109783	0.269939	0.194349	0.334762	0.0906959	0.0703511	0.55632	0.741752	0.9742	1.1491	1.0891	0.9186	0.9708	0.9172
	1324			docosadioate (C22-DC)	0.95	0.91	0.96	0.81	0.9	1.11	0.79	0.68	0.79	0.383008	0.303724	0.133589	0.228588	0.5013	0.718828	0.264643	0.37382	0.150139	0.220257	0.704408	0.682322	0.0484942	0.187575	0.0371055	0.141693	0.0520136	0.198064	0.0323307	0.15371	0.111557	0.080284	0.979259	0.875235	1.2554	1.1873	1.1367	0.989	0.8037	0.8946
	1358		Fatty Acid, Amino	2-aminoheptanoate	1.45	1.43	0.99	1.1	1.24	1.13	1.07	0.81	0.92	0.0109856	0.0285077	0.0233151	0.069216	0.745019	0.789029	0.607407	0.565006	0.133569	0.205047	0.306288	0.508434	0.693334	0.642691	0.366003	0.427925	0.920505	0.675287	0.818732	0.614234	0.0206246	0.025031	0.291079	0.602815	0.931	1.3506	1.334	0.995	1.0954	1.2339
	1363			2-aminooctanoate	1.11	0.99	0.89	0.68	0.73	1.07	1.3	0.79	0.95	0.439783	0.329742	0.867287	0.67202	0.329698	0.636746	0.00120719	0.0113613	0.00390652	0.0211959	0.767967	0.690642	0.174898	0.379641	0.304217	0.40094	0.759507	0.626798	0.985512	0.662275	0.0629801	0.055565	0.015436	0.142169	0.9662	1.0731	0.9595	1.2606	0.852	0.9142
	1375		Fatty Acid Metabolism (also BCAA Metabolism)	butyrylcarnitine (C4)	1.12	1.03	0.92	1.03	1.07	1.04	1.01	0.93	1.05	0.411742	0.315175	0.956384	0.691849	0.424912	0.69334	0.955056	0.679123	0.272588	0.30753	0.296328	0.499734	0.948924	0.72752	0.558076	0.498613	0.525532	0.536916	0.998517	0.665019	0.690696	0.276704	0.423721	0.670702	1.0253	1.1456	1.0554	1.0364	1.0692	1.1087
	1376			butyrylglycine	1.19	1.13	0.95	0.85	0.9	1.06	1.22	0.88	0.98	0.0862146	0.116793	0.179429	0.272913	0.682672	0.769305	0.179186	0.318054	0.513048	0.45658	0.515784	0.61895	0.0584178	0.210158	0.363347	0.427925	0.939367	0.677226	0.575974	0.538791	0.879351	0.328527	0.0940813	0.392317	0.9147	1.0855	1.0327	1.1196	0.9499	1.0103
	1378			propionylcarnitine (C3)	1.02	0.73	0.71	0.88	1.1	1.25	1.09	0.94	1.65	0.322989	0.275892	0.0231503	0.069216	0.161377	0.495564	0.556002	0.538649	0.286828	0.317757	0.107449	0.34276	0.671574	0.636957	0.91473	0.612523	0.0376091	0.172925	0.503131	0.515125	0.493344	0.219184	0.0386195	0.230324	1.139	1.1674	0.8327	1.2409	1.0925	1.37
	1379			propionylglycine	0.77	0.84	1.09	0.8	0.77	0.96	1.02	1.06	0.94	0.0560167	0.085758	0.145053	0.243139	0.615483	0.761221	0.105955	0.245682	0.155829	0.225151	0.886192	0.735962	0.966692	0.729536	0.720652	0.555129	0.941089	0.677226	0.837521	0.621644	0.0346337	0.0356066	0.954468	0.873921	1.1443	0.8776	0.9574	1.1693	0.9322	0.899
	1391		Fatty Acid Metabolism(Acyl Glycine)	hexanoylglycine	1.14	0.89	0.78	0.85	0.56	0.66	1.52	1.14	0.96	0.788907	0.460548	0.534272	0.525535	0.35669	0.659622	0.159245	0.299744	0.00167028	0.0117697	0.0500719	0.243427	0.0925091	0.266068	0.456937	0.461096	0.951475	0.677226	0.342394	0.42692	0.0203875	0.0248646	0.155803	0.498993	0.8619	0.9807	0.7692	1.3073	1.1154	0.735
	1396			N-palmitoylglycine	1.07	1.07	1	1.07	0.88	0.83	1.14	1.14	0.94	0.182617	0.197688	0.209296	0.296421	0.933497	0.818131	0.239326	0.358084	0.025056	0.0738811	0.00134003	0.0529982	0.143048	0.339124	0.176317	0.307676	0.355854	0.459472	0.45225	0.485384	0.0402102	0.0398416	0.0237246	0.16588	0.942	1.0041	1.0047	1.07	1.14	0.9444
	1405		Fatty Acid Metabolism(Acyl Carnitine)	acetylcarnitine (C2)	1	0.9	0.9	1.01	1.07	1.06	1.56	1.58	1.86	0.827079	0.472848	0.381273	0.435948	0.492295	0.715149	0.841985	0.642888	0.0621433	0.137689	0.0916634	0.323934	0.269594	0.455147	0.185309	0.318434	0.0143549	0.117464	0.0755451	0.220346	0.688894	0.276444	0.112648	0.426776	0.9494	0.9482	0.8517	1.4787	1.4962	1.5836
	1408			3-hydroxybutyrylcarnitine (2)	1.36	1.01	0.74	0.97	1.03	1.06	2.17	1.54	2.2	0.178198	0.194631	0.978125	0.697579	0.153565	0.483543	0.732356	0.60398	0.0300905	0.0806335	0.0616782	0.272174	0.189002	0.392058	0.445435	0.461096	0.0139758	0.117319	0.0927305	0.234135	0.267414	0.14139	0.0633135	0.304948	0.87	1.186	0.8821	1.884	1.8319	1.9449
	1410			hexanoylcarnitine (C6)	0.87	0.83	0.96	1.02	0.88	0.87	1.09	1.28	1.15	0.257094	0.242446	0.154637	0.248425	0.754336	0.789029	0.987163	0.683542	0.899551	0.583652	0.887332	0.735962	0.779172	0.683292	0.286854	0.388367	0.249593	0.412672	0.328155	0.420674	0.519146	0.228606	0.593101	0.761383	1.1155	0.9672	0.9306	1.216	1.2365	1.0702
	1411			octanoylcarnitine (C8)	0.85	0.9	1.07	1.22	0.99	0.81	0.97	1.39	1.06	0.187184	0.200849	0.403641	0.447916	0.605864	0.753413	0.0965387	0.22826	0.6502	0.504739	0.244406	0.473016	0.703204	0.646839	0.0852078	0.21879	0.591705	0.56679	0.446912	0.484107	0.885484	0.329015	0.111379	0.424555	1.1307	0.9577	1.0225	1.0917	1.3328	1.0836
	1413			decanoylcarnitine (C10)	0.85	0.88	1.04	1.18	0.94	0.79	1.03	1.44	1.1	0.256236	0.242261	0.434656	0.465037	0.707017	0.772712	0.182597	0.318701	0.791353	0.55444	0.305422	0.508434	0.908343	0.717193	0.17252	0.305111	0.602828	0.568133	0.500235	0.515125	0.879425	0.328527	0.218168	0.562463	1.127	0.9604	0.9971	1.1644	1.3791	1.0961
	1415			5-dodecenoylcarnitine (C12:1)	0.85	0.83	0.98	1.11	0.87	0.79	1.13	1.47	1.19	0.404278	0.311337	0.370539	0.42869	0.94814	0.818131	0.632276	0.572604	0.410846	0.388127	0.203501	0.454832	0.470169	0.557673	0.125043	0.257904	0.442332	0.507806	0.248437	0.372177	0.439967	0.203085	0.57137	0.756239	1.1279	0.9588	0.9368	1.2781	1.4141	1.1105
	1416			cis-4-decenoylcarnitine (C10:1)	0.62	0.61	0.99	0.71	0.8	1.12	0.57	0.66	0.75	0.443856	0.332115	0.282026	0.365748	0.742381	0.789029	0.101809	0.237214	0.999226	0.612705	0.115627	0.357313	0.241553	0.434493	0.0788735	0.211014	0.67061	0.58973	0.183667	0.334762	0.239039	0.130709	0.38782	0.64498	1.2654	0.7795	0.7707	0.7241	0.5137	0.5766
	1417			laurylcarnitine (C12)	0.85	0.91	1.07	1.22	0.88	0.73	1.05	1.51	1.02	0.288259	0.261717	0.45632	0.478439	0.737005	0.78672	0.392926	0.462247	0.74316	0.537748	0.253436	0.473625	0.796787	0.687752	0.482361	0.473454	0.963574	0.680294	0.885121	0.638697	0.725338	0.284315	0.358124	0.629415	1.2238	1.0361	1.1137	1.2866	1.5636	1.1348
	1418			myristoylcarnitine (C14)	0.81	0.91	1.13	1.07	0.81	0.76	1.02	1.36	0.91	0.0771356	0.109393	0.334491	0.404018	0.385967	0.682223	0.882898	0.660083	0.190872	0.252952	0.241503	0.473016	0.829566	0.698467	0.392971	0.437889	0.660411	0.585849	0.940825	0.656419	0.223178	0.124778	0.300855	0.604948	1.2142	0.9783	1.1054	1.2369	1.3263	1.0021
	1420			palmitoylcarnitine (C16)	0.97	1	1.03	1.12	0.94	0.84	1.07	1.22	1	0.59142	0.394166	0.860418	0.67202	0.706593	0.772712	0.309308	0.410115	0.676364	0.517309	0.166841	0.418712	0.822804	0.696661	0.173487	0.305162	0.96414	0.680294	0.50284	0.515125	0.752687	0.291693	0.38648	0.64498	1.0214	0.9939	1.0224	1.0898	1.2162	1.0203
	1421			palmitoleoylcarnitine (C16:1)*	0.91	0.89	0.98	1.1	0.84	0.77	1.08	1.31	1.02	0.525095	0.368064	0.348663	0.409622	0.750355	0.789029	0.562462	0.54211	0.16974	0.235358	0.0576539	0.260938	0.662385	0.636283	0.234164	0.364127	0.876179	0.657866	0.494304	0.513978	0.179613	0.108202	0.470907	0.694981	1.1023	1.0029	0.9818	1.1941	1.3089	1.0017
	1422			stearoylcarnitine (C18)	1.1	1.17	1.07	1.18	1.01	0.86	1.18	1.26	1.02	0.2987	0.265273	0.0596602	0.131011	0.359187	0.66029	0.038498	0.130129	0.45685	0.41705	0.196999	0.451071	0.392957	0.517016	0.154231	0.288317	0.855593	0.656863	0.358007	0.438422	0.0670527	0.0577251	0.293974	0.602922	0.9157	1.0059	1.0731	1.0784	1.2672	1.0929
	1423			linoleoylcarnitine (C18:2)*	0.82	0.81	0.98	1.03	0.86	0.84	0.98	1.23	1.04	0.0511877	0.0821118	0.0358388	0.0949549	0.865255	0.803872	0.903007	0.666082	0.115207	0.188291	0.0918782	0.323934	0.769702	0.68089	0.145045	0.282984	0.866999	0.656863	0.561088	0.535266	0.0377478	0.0381771	0.28852	0.602714	1.1339	0.9277	0.9133	1.1085	1.1387	0.954
	1424			linolenoylcarnitine (C18:3)*	0.53	0.52	0.97	0.75	0.64	0.85	0.68	0.96	0.84	4.06083e-06	5.12357e-05	2.86584e-06	5.8846e-05	0.904362	0.817869	0.0130933	0.064789	0.00196646	0.0132072	0.407682	0.568111	0.00458461	0.0604747	0.821689	0.593456	0.378885	0.470516	0.0505024	0.181005	2.6896e-07	1.85877e-06	0.101046	0.402451	1.7792	0.9437	0.9167	1.203	0.9057	0.772
	1425			3-hydroxyoleoylcarnitine	1.01	1.03	1.03	1.36	0.76	0.56	1.52	2.06	1.11	0.526586	0.368403	0.812318	0.655181	0.679392	0.769305	0.313848	0.411588	0.902353	0.583652	0.276567	0.48334	0.270731	0.455147	0.204189	0.336634	0.351376	0.457249	0.23627	0.369441	0.430937	0.200399	0.879102	0.873921	1.1685	1.1748	1.2085	1.7816	2.4152	1.3461
	1426			oleoylcarnitine (C18:1)	0.98	0.97	0.99	1.11	0.92	0.82	1.11	1.26	1.06	0.750664	0.450268	0.703329	0.610635	0.947522	0.818131	0.240889	0.358084	0.329899	0.34252	0.0400267	0.2226	0.46523	0.557673	0.0621688	0.188913	0.789798	0.641926	0.228558	0.364963	0.292463	0.150963	0.316195	0.609251	1.0036	0.9809	0.9685	1.1139	1.2394	1.0224
	1428			myristoleoylcarnitine (C14:1)*	1.01	1.02	1.01	1.26	0.86	0.68	1.55	1.93	1.3	0.680888	0.425141	0.64177	0.578188	0.955008	0.818131	0.286168	0.392584	0.442233	0.407917	0.0777909	0.294236	0.191463	0.392416	0.110318	0.242798	0.463326	0.510644	0.192723	0.334762	0.402674	0.192292	0.401507	0.656491	1.0148	1.0251	1.0385	1.5728	1.9753	1.3511
	1429			suberoylcarnitine (C8-DC)	0.68	0.67	0.99	0.76	0.63	0.82	1.59	1.78	1.48	0.000107968	0.000877888	5.25981e-05	0.000682123	0.800706	0.790402	0.00241001	0.0199441	0.0034443	0.0189807	0.995615	0.753825	0.180505	0.384155	0.066807	0.188913	0.0550808	0.199942	0.0744235	0.220346	2.03048e-06	1.15125e-05	0.53825	0.738253	1.0762	0.7337	0.7245	1.716	1.3078	1.0744
	1431			adipoylcarnitine (C6-DC)	0.79	0.97	1.22	0.97	0.67	0.69	1.84	2.23	1.27	0.248902	0.2384	0.799346	0.654336	0.146054	0.479118	0.670971	0.582627	0.564857	0.476491	0.866323	0.728119	0.350373	0.504355	0.107468	0.240372	0.283161	0.432724	0.199882	0.338112	0.520978	0.229007	0.485964	0.700562	0.9811	0.7798	0.9517	1.8006	1.7427	1.2071
	1434			pimeloylcarnitine/3-methyladipoylcarnitine (C7-DC)	0.62	0.86	1.39	0.67	0.57	0.84	1.52	1.64	1	0.00360374	0.0135937	0.364483	0.424973	0.0278144	0.218954	0.0098579	0.0543862	0.00600025	0.026463	0.762826	0.690642	0.246304	0.43844	0.148813	0.284133	0.965319	0.680294	0.32342	0.420674	0.000800875	0.00182804	0.179176	0.532664	0.8795	0.5476	0.7598	1.3405	0.9008	0.7595
	1436			octadecanedioylcarnitine (C18-DC)*	0.9	0.98	1.09	1.24	1.14	0.92	1.5	2.07	1.74	0.145254	0.170836	0.762883	0.640467	0.22528	0.54154	0.0040457	0.0298747	0.0328689	0.0866769	0.46557	0.599844	0.238548	0.432109	0.0214544	0.10599	0.0667862	0.20681	0.0689201	0.215951	0.373561	0.181149	0.0109457	0.123652	0.9545	0.8548	0.9312	1.429	1.7675	1.6242
	1437			octadecenedioylcarnitine (C18:1-DC)*	0.81	0.84	1.04	1.15	1.22	1.06	1.33	1.88	1.93	0.0692562	0.101781	0.118753	0.210669	0.775964	0.789029	0.287089	0.392584	0.0719335	0.149371	0.418865	0.576114	0.397767	0.51896	0.125602	0.257904	0.0987842	0.257971	0.170177	0.32297	0.711365	0.281825	0.0420484	0.237507	1.2079	0.983	1.0177	1.6037	1.85	1.9617
	1438			arachidoylcarnitine (C20)*	1.11	1.17	1.06	1.14	1.03	0.91	1.07	1.1	0.94	0.321641	0.275892	0.0429295	0.106311	0.261349	0.565425	0.08432	0.210663	0.410326	0.388127	0.387811	0.556241	0.909062	0.717193	0.614631	0.516178	0.562581	0.556408	0.990388	0.662275	0.0815038	0.0658375	0.367388	0.629729	0.9628	1.0676	1.1298	1.0318	1.1711	1.0661
	1439			arachidonoylcarnitine (C20:4)	0.72	0.71	0.99	0.94	0.81	0.86	0.97	1.26	1.1	0.0026259	0.0106756	0.00192784	0.0114464	0.905583	0.817869	0.5332	0.534223	0.0562121	0.130606	0.179042	0.44014	0.670363	0.636957	0.191322	0.327507	0.631794	0.578185	0.594312	0.544053	0.00184932	0.00377137	0.178315	0.532652	1.3167	0.9534	0.9394	1.2776	1.198	1.0355
	1440			adrenoylcarnitine (C22:4)*	0.78	0.82	1.06	1.14	0.94	0.83	0.93	1.37	1.07	0.016828	0.0382439	0.0765325	0.156497	0.479144	0.707284	0.47253	0.510822	0.611482	0.496726	0.234378	0.473016	0.595196	0.616753	0.082075	0.218272	0.690571	0.596525	0.513407	0.519825	0.234258	0.12866	0.0798223	0.35227	1.1156	0.8663	0.9149	1.0428	1.186	0.9789
	1441			behenoylcarnitine (C22)*	0.81	0.97	1.2	0.93	0.9	0.97	0.85	0.97	0.78	0.0191027	0.0426193	0.462506	0.478439	0.0827448	0.362413	0.332816	0.427126	0.336647	0.346182	0.975706	0.753166	0.221286	0.41246	0.915803	0.612523	0.164471	0.333631	0.256933	0.378405	0.0623324	0.0551892	0.396859	0.650603	1.1793	0.9547	1.1495	0.9968	0.9279	0.8999
	1442			dihomo-linolenoylcarnitine (C20:3n3 or 6)*	0.82	0.92	1.12	0.87	0.95	1.09	1.09	1.17	1.13	0.08384	0.115325	0.794831	0.653882	0.123141	0.443262	0.168682	0.311401	0.533419	0.466025	0.475224	0.605541	0.868421	0.704655	0.786016	0.583353	0.939667	0.677226	0.861665	0.628829	0.0792021	0.0652493	0.847822	0.862229	1.2072	0.9899	1.1086	1.319	1.1533	1.2543
	1443			dihomo-linoleoylcarnitine (C20:2)*	0.93	0.91	0.98	1.08	0.93	0.86	1.06	1.23	1.08	0.235654	0.230681	0.18993	0.281996	0.892969	0.816605	0.359437	0.445959	0.166402	0.233746	0.0272915	0.186261	0.568232	0.603971	0.0682653	0.191822	0.600038	0.566909	0.266181	0.38835	0.116822	0.0818696	0.215194	0.559498	1.0217	0.9472	0.93	1.0823	1.1675	1.0057
	1444			eicosenoylcarnitine (C20:1)*	0.99	1.01	1.02	1.14	0.92	0.8	1.15	1.32	1.04	0.97184	0.516903	0.838057	0.665489	0.803038	0.790402	0.157222	0.299458	0.639382	0.501485	0.0711999	0.289874	0.343089	0.504355	0.0743482	0.203788	0.584578	0.564453	0.215492	0.350547	0.459693	0.208325	0.310947	0.609153	1.0426	1.0338	1.0578	1.2014	1.3692	1.1004
	1445			erucoylcarnitine (C22:1)*	0.96	1.03	1.07	1.1	1.03	0.94	0.95	1.09	0.95	0.532647	0.371223	0.594553	0.554781	0.232589	0.553806	0.150837	0.295599	0.577416	0.480597	0.401564	0.565538	0.557304	0.599887	0.645524	0.527256	0.565935	0.556666	0.795318	0.612058	0.727385	0.284315	0.249221	0.579554	1.101	1.0582	1.1373	1.0467	1.1561	1.0825
	1448			docosapentaenoylcarnitine (C22:5n3)*	0.93	0.95	1.03	1.29	1.26	0.98	1.43	1.99	1.89	0.770955	0.455675	0.785103	0.646997	0.558095	0.743786	0.00447914	0.0316162	0.178479	0.244323	0.130148	0.375843	0.479235	0.558938	0.00992768	0.0821392	0.171874	0.341475	0.0775118	0.220658	0.176353	0.107015	0.0745797	0.346997	0.8249	0.7642	0.7864	1.1774	1.5233	1.4854
	1451			lignoceroylcarnitine (C24)*	0.87	0.99	1.13	1.04	0.98	0.95	0.84	0.99	0.83	0.0387495	0.0678536	0.774879	0.643827	0.0609879	0.301077	0.863246	0.648421	0.564635	0.476491	0.459365	0.598712	0.12219	0.309652	0.77165	0.577487	0.0894894	0.246881	0.187689	0.334762	0.367347	0.179206	0.131611	0.468348	1.1426	0.9994	1.1304	0.9568	0.9912	0.9389
	1452			margaroylcarnitine (C17)*	1.02	1.01	0.99	1.11	1.02	0.92	0.95	1.03	0.95	0.990875	0.51942	0.83918	0.665489	0.823446	0.794087	0.232537	0.356438	0.696958	0.520244	0.443641	0.590261	0.487369	0.559754	0.902039	0.612523	0.572017	0.557754	0.645206	0.56535	0.70883	0.281269	0.658695	0.785679	1.0924	1.1117	1.1042	1.0327	1.1485	1.0523
	1453			nervonoylcarnitine (C24:1)*	0.92	0.93	1.01	1.03	1	0.98	0.87	0.97	0.94	0.0758449	0.107981	0.229042	0.312802	0.5322	0.729569	0.846504	0.642888	0.716247	0.527056	0.583251	0.635132	0.212651	0.411523	0.79738	0.586239	0.406541	0.490949	0.394781	0.446735	0.421666	0.197943	0.353672	0.628065	1.1704	1.0728	1.0854	1.0171	1.045	1.021
	1454			cerotoylcarnitine (C26)*	0.75	0.91	1.22	0.96	1.09	1.13	0.8	1.03	0.96	0.000409231	0.00258164	0.250134	0.332512	0.00718567	0.0996628	0.67051	0.582627	0.393099	0.380562	0.210139	0.462544	0.063535	0.218995	0.809344	0.588277	0.348801	0.455125	0.26901	0.39004	0.00522765	0.00867084	0.0528134	0.272596	1.2163	0.9125	1.1097	0.9707	0.9358	1.062
	1455			ximenoylcarnitine (C26:1)*	0.76	0.75	0.98	0.94	0.88	0.93	0.76	0.93	0.89	0.00108682	0.00537277	0.00229337	0.0126987	0.777627	0.789029	0.261955	0.373095	0.0201186	0.0655133	0.188281	0.442022	0.12604	0.314759	0.594983	0.511208	0.23389	0.403982	0.249515	0.372177	0.000576871	0.00142103	0.206255	0.551271	1.4806	1.1296	1.1053	1.119	1.0546	0.9849
	1459			3-hydroxypalmitoylcarnitine	0.98	1.05	1.08	1.55	0.77	0.5	1.69	2.68	1.24	0.807282	0.465164	0.854755	0.670747	0.949425	0.818131	0.147357	0.292266	0.340389	0.349195	0.650155	0.659541	0.480005	0.558938	0.207832	0.34013	0.285025	0.432724	0.276663	0.395869	0.478879	0.214924	0.692835	0.810451	1.0729	1.0494	1.1293	1.8126	2.8123	1.3954
	1461		Carnitine Metabolism	deoxycarnitine	0.9	0.79	0.88	1.05	1.1	1.05	0.7	0.82	0.97	0.132693	0.1613	0.0108418	0.0410992	0.237539	0.553806	0.828471	0.63999	0.0707286	0.14791	0.106936	0.34276	0.0121996	0.0897698	0.125182	0.257904	0.82452	0.647652	0.137133	0.292344	0.63093	0.259891	0.0099153	0.116238	1.3128	1.1758	1.0402	0.918	0.9612	1.0106
	1462			carnitine	1.04	1.05	1	1.08	1.06	0.98	0.95	0.98	0.96	0.600588	0.396143	0.504691	0.506423	0.88029	0.80882	0.343504	0.434262	0.11002	0.181191	0.477654	0.605541	0.429157	0.539795	0.566042	0.499811	0.810729	0.6472	0.547567	0.531482	0.267666	0.14139	0.790748	0.84368	0.9937	1.0374	1.0419	0.9397	1.0183	0.9955
	1467		Ketone Bodies	3-hydroxybutyrate (BHBA)	1.35	1.24	0.92	1.09	1.13	1.03	1.15	0.93	1.05	0.0201212	0.0440852	0.0782476	0.158329	0.521128	0.726819	0.672667	0.582627	0.132454	0.204837	0.265539	0.47536	0.424085	0.538019	0.659318	0.533645	0.526032	0.536916	0.700138	0.576973	0.0490761	0.0455597	0.292032	0.602815	0.8795	1.1852	1.0877	1.0077	1.1012	1.1371
	1470		Fatty Acid Metabolism (Acyl Choline)	palmitoylcholine	1.34	1.17	0.87	1.14	1.13	0.99	1.2	1.03	1.16	0.0135093	0.0327349	0.211125	0.296421	0.174922	0.506671	0.544262	0.534223	0.778835	0.552432	0.761905	0.690642	0.482365	0.558938	0.549297	0.498613	0.945704	0.677226	0.943141	0.656419	0.0847428	0.0672769	0.357952	0.629415	0.8761	1.1729	1.0223	1.0536	1.2034	1.1903
	1471			oleoylcholine	1.8	1.48	0.82	1.33	1.3	0.98	1.51	1.12	1.32	0.000407138	0.00258164	0.0121319	0.0438753	0.195021	0.519654	0.418984	0.478147	0.408426	0.388127	0.95963	0.752708	0.202851	0.403361	0.504166	0.481019	0.871452	0.656863	0.759762	0.599485	0.00535584	0.00876658	0.0917339	0.385113	0.8053	1.4471	1.1895	1.2167	1.6154	1.576
	1474			linoleoylcholine*	1.64	1.36	0.83	1.29	1.27	0.98	1.34	1.06	1.25	0.0037583	0.0140106	0.0505768	0.117569	0.26686	0.567525	0.248245	0.363271	0.407147	0.388127	0.774062	0.69356	0.477909	0.558938	0.545229	0.498306	0.942958	0.677226	0.986016	0.662275	0.0143337	0.0185739	0.36774	0.629729	0.7801	1.2772	1.0632	1.0491	1.3572	1.328
	1476			stearoylcholine*	2.39	1.64	0.69	1.35	1.35	1	1.73	0.98	1.43	0.000611993	0.0033928	0.0732092	0.151588	0.052849	0.274874	0.315885	0.413129	0.587589	0.484777	0.669553	0.667979	0.159227	0.359266	0.477081	0.47202	0.661609	0.585849	0.621528	0.558025	0.00641717	0.00991663	0.145166	0.484921	0.5366	1.2826	0.88	0.9299	1.2554	1.2589
	1478			arachidonoylcholine	2.04	1.64	0.8	1.25	1.24	0.99	1.46	0.9	1.1	7.94862e-05	0.000745731	0.00346048	0.0165568	0.171992	0.503466	0.158418	0.299744	0.529858	0.465718	0.457925	0.598712	0.277278	0.455729	0.379551	0.43128	0.620449	0.573521	0.916186	0.649075	0.000668916	0.00160024	0.0770306	0.351344	0.6471	1.3224	1.0634	0.9455	1.1853	1.168
	1485		Fatty Acid, Monohydroxy	2-hydroxyoctanoate	0.95	0.82	0.86	0.8	0.8	1	1.27	1.06	1.23	0.473252	0.34494	0.0719924	0.150332	0.246998	0.554916	0.140379	0.285505	0.0181418	0.0609222	0.309289	0.511812	0.383357	0.512487	0.747159	0.565793	0.695253	0.59939	0.498703	0.515125	0.015672	0.0199957	0.854837	0.862229	1.0128	0.9641	0.8308	1.2831	1.0207	1.0243
	1486			2-hydroxydecanoate	0.94	1	1.07	0.68	0.83	1.22	1.29	0.93	1.06	0.767351	0.4554	0.821342	0.657083	0.587774	0.752514	0.0248448	0.10106	0.15334	0.223774	0.432021	0.580636	0.212785	0.411523	0.848709	0.599422	0.990305	0.68782	0.651483	0.56535	0.198051	0.115668	0.32928	0.612298	1.0939	1.0245	1.0975	1.4065	0.9549	1.1614
	1489			2-hydroxynervonate*	1.08	1.04	0.97	1.06	1.07	1.01	0.95	0.93	0.97	0.405026	0.311337	0.684575	0.602434	0.654753	0.769305	0.252083	0.366651	0.650536	0.504739	0.512215	0.61895	0.424608	0.538019	0.501349	0.479645	0.437808	0.507806	0.41793	0.466793	0.375088	0.181206	0.977304	0.875235	1.0495	1.1317	1.0949	0.9946	1.0515	1.0606
	1491			2-hydroxypalmitate	1.32	1.15	0.87	1.26	1.17	0.93	1.03	0.98	1.05	0.040318	0.069302	0.204826	0.292579	0.38851	0.683738	0.0265153	0.10481	0.297368	0.321968	0.250114	0.473016	0.965622	0.729536	0.905548	0.612523	0.893272	0.664499	0.991559	0.662275	0.013023	0.0170531	0.970696	0.875235	0.9327	1.233	1.0762	0.9643	1.2107	1.1285
	1493			2-hydroxystearate	1.19	1.26	1.06	1.29	1.11	0.86	0.97	1.05	0.86	0.027141	0.052823	0.00201931	0.0118468	0.288846	0.587456	0.000182303	0.00257358	0.349155	0.355265	0.00402675	0.0789744	0.527121	0.578986	0.620488	0.518067	0.0342201	0.1693	0.363418	0.438422	0.00023421	0.000626568	0.0194231	0.152761	0.9091	1.0787	1.1477	0.8817	1.1348	0.9815
	1499			3-hydroxyhexanoate	1.4	1.86	1.33	1.37	0.76	0.55	2.33	2.29	0.95	0.145456	0.170836	0.0783924	0.158329	0.737391	0.78672	0.0873725	0.212878	0.948535	0.598704	0.113163	0.352494	0.0217103	0.125491	0.0117861	0.0855341	0.39245	0.482111	0.0134538	0.10749	0.0853383	0.0674031	0.321886	0.609251	0.6284	0.8783	1.1687	1.4644	2.01	1.1144
	1500			3-hydroxyoctanoate	1.12	1.43	1.28	1.62	0.72	0.44	2.15	3.11	1.08	0.780844	0.459334	0.218299	0.301816	0.317932	0.623581	0.0847076	0.210663	0.769225	0.550155	0.0533216	0.252104	0.109751	0.29685	0.0129022	0.0861749	0.54335	0.546504	0.0697433	0.21696	0.368569	0.17945	0.115413	0.434602	0.6383	0.715	0.9133	1.37	2.2202	0.983
	1501			3-hydroxydecanoate	0.98	0.98	0.99	1.27	0.62	0.49	1.65	2.12	1.04	0.817001	0.468551	0.975131	0.697462	0.784666	0.789029	0.422704	0.478147	0.0396009	0.100722	0.00617546	0.0990948	0.0848565	0.257363	0.0355074	0.139159	0.753414	0.624107	0.103038	0.246695	0.0797632	0.0652866	0.149314	0.493038	1.0014	0.986	0.979	1.6508	2.0888	1.0156
	1504			3-hydroxylaurate	0.91	0.86	0.95	0.97	0.71	0.73	1.45	1.56	1.19	0.905839	0.499312	0.596552	0.554781	0.668349	0.769305	0.938916	0.675654	0.10176	0.174478	0.0880884	0.31732	0.0811561	0.256135	0.0563237	0.179746	0.34307	0.455125	0.0674851	0.2158	0.211825	0.121153	0.589995	0.761383	1.0355	0.9396	0.8927	1.5047	1.4633	1.0642
	1506			3-hydroxymyristate	0.91	0.92	1.01	0.98	0.96	0.98	1.05	1.12	1.09	0.631803	0.409881	0.806837	0.654336	0.806537	0.790402	0.896466	0.665263	0.685618	0.519763	0.7794	0.695987	0.650368	0.631276	0.460131	0.461974	0.740673	0.619472	0.523995	0.52273	0.874065	0.327508	0.928712	0.873921	0.9829	0.8953	0.9064	1.0287	1.0038	0.9882
	1516			16-hydroxypalmitate	1.08	0.88	0.81	0.86	0.8	0.93	1.36	1.09	1.24	0.399298	0.31074	0.236006	0.317692	0.0392623	0.254125	0.145588	0.291163	0.0602132	0.135508	0.611307	0.651632	0.0411081	0.176231	0.617857	0.516943	0.119762	0.282347	0.101266	0.243701	0.0729137	0.0614941	0.254368	0.579554	0.959	1.0341	0.8423	1.3014	1.1227	1.0457
	1520			13-HODE + 9-HODE	0.97	0.69	0.71	0.75	0.68	0.91	1.43	1.1	1.4	0.655398	0.420958	0.062431	0.133767	0.133652	0.464703	0.243486	0.358084	0.0884767	0.163668	0.543667	0.622468	0.192663	0.393308	0.531669	0.49418	0.139858	0.308318	0.0409919	0.165963	0.0447707	0.0431738	0.804208	0.849057	1.112	1.0774	0.7699	1.5856	1.187	1.0808
	1539			2-hydroxylaurate	0.89	0.75	0.84	0.83	0.78	0.93	0.79	0.74	0.82	0.400003	0.31074	0.0154273	0.0520732	0.0861001	0.365292	0.0904104	0.218066	0.0130152	0.0478158	0.350524	0.532937	0.149416	0.347808	0.0452015	0.158134	0.136817	0.302997	0.0561316	0.1899	0.00355453	0.00631686	0.804611	0.849057	1.4524	1.2935	1.0835	1.1444	0.954	0.8899
	1544		Fatty Acid, Dihydroxy	12,13-DiHOME	0.77	0.86	1.12	0.6	0.81	1.34	1.15	0.9	1.08	0.0125287	0.0312448	0.126227	0.218265	0.273652	0.569319	0.0291208	0.106698	0.42201	0.395199	0.177808	0.44014	0.858144	0.701852	0.859971	0.601388	0.68004	0.592625	0.860043	0.628829	0.00561195	0.009081	0.866239	0.870901	1.1614	0.8951	1.0005	1.3398	0.8079	1.0801
	1545			9,10-DiHOME	0.94	0.8	0.85	0.75	0.88	1.17	1.15	0.92	1.26	0.121662	0.15245	0.10143	0.190785	0.920936	0.818131	0.0811529	0.208804	0.552968	0.472241	0.26736	0.47536	0.834108	0.698889	0.920298	0.612544	0.283414	0.432724	0.542022	0.529347	0.0651953	0.0565963	0.636925	0.78364	1.1502	1.0787	0.9198	1.3171	0.9911	1.1632
	1566		Eicosanoid	thromboxane B2	2.61	1.22	0.47	5.19	4.34	0.83	0.51	1.02	1.82	0.201764	0.209533	0.553719	0.536103	0.468991	0.706178	0.174508	0.316119	0.173546	0.239093	0.954408	0.752708	0.971272	0.72987	0.947397	0.618831	0.452653	0.507895	0.671913	0.567263	0.160243	0.101965	0.816733	0.853476	0.3648	0.9519	0.4444	0.1864	0.968	0.8081
	1625			12-HETE	1.82	0.9	0.5	2.48	2.52	1.02	0.73	0.99	2.04	0.131251	0.160828	0.883581	0.676141	0.154552	0.484035	0.256345	0.368385	0.272496	0.30753	0.995086	0.753825	0.862771	0.7034	0.601979	0.511305	0.566633	0.556666	0.962624	0.660878	0.174539	0.106434	0.592037	0.761383	6.9933	12.7472	6.3191	5.1205	12.6775	12.9153
	1631			12-HHTrE	1.45	0.78	0.54	5.14	2.86	0.56	0.55	1.95	2.01	0.427523	0.32454	0.853202	0.670747	0.525318	0.728598	0.387966	0.460228	0.834286	0.571943	0.533294	0.622468	0.841089	0.698889	0.813098	0.588781	0.825763	0.647652	0.77298	0.606283	0.469695	0.212085	0.999632	0.886017	1.0491	1.516	0.8174	0.5757	2.9592	1.6464
	1638		Endocannabinoid	oleoyl ethanolamide	0.99	0.91	0.92	0.98	1.02	1.05	1.04	1.03	1.17	0.706986	0.434759	0.0269829	0.0764215	0.0522467	0.27419	0.703234	0.592198	0.697023	0.520244	0.451449	0.595197	0.907663	0.717193	0.902338	0.612523	0.124075	0.290786	0.504868	0.515773	0.401915	0.192292	0.100386	0.402403	0.9923	0.9826	0.9025	1.0357	1.0132	1.0588
	1648			N-myristoyltaurine*	0.86	0.92	1.06	0.93	0.92	0.98	0.97	1.05	0.97	0.732239	0.442888	0.99017	0.702104	0.731369	0.786054	0.544134	0.534223	0.29853	0.321968	0.64344	0.656503	0.979401	0.730126	0.909865	0.612523	0.574174	0.557754	0.807546	0.614234	0.713226	0.282113	0.743285	0.824683	1.1449	0.9859	1.0493	1.1059	1.034	1.0136
	1649			N-arachidonoyltaurine	1.45	1.38	0.95	1.13	1.06	0.94	1.79	1.39	1.38	0.00601264	0.0184314	0.0173148	0.056079	0.65874	0.769305	0.281443	0.390425	0.865233	0.5793	0.384757	0.556241	0.0372769	0.171527	0.23828	0.364846	0.348683	0.455125	0.12523	0.277266	0.0226081	0.0269131	0.229522	0.565075	0.6802	0.9885	0.9369	1.2186	1.377	1.295
	1650			N-oleoyltaurine	1.12	1.09	0.97	0.9	0.83	0.92	1.27	1.02	0.96	0.265349	0.248311	0.301803	0.378449	0.930849	0.818131	0.519618	0.528403	0.439545	0.407185	0.876193	0.732003	0.351309	0.504355	0.902266	0.612523	0.93003	0.677226	0.679469	0.567485	0.935391	0.340305	0.348622	0.62275	0.9561	1.0664	1.0379	1.2096	1.0853	0.9981
	1651			N-stearoyltaurine	1.32	0.92	0.69	1.04	1.12	1.07	1.33	1.05	1.62	0.166843	0.188416	0.393204	0.440984	0.0235777	0.199052	0.982114	0.683542	0.547171	0.470256	0.533045	0.622468	0.305039	0.481365	0.859764	0.601388	0.0624883	0.201601	0.241298	0.372177	0.445743	0.204612	0.126547	0.457133	0.9782	1.2941	0.8958	1.3024	1.3589	1.4541
	1652			N-palmitoyltaurine	1.01	1.04	1.03	0.94	0.9	0.96	1.41	1.31	1.22	0.49474	0.353741	0.378989	0.43435	0.835405	0.794087	0.548724	0.535319	0.162975	0.230438	0.404523	0.566692	0.0633696	0.218995	0.200756	0.333865	0.444564	0.507806	0.158585	0.313347	0.886388	0.329015	0.27351	0.594191	0.9613	0.9695	0.9973	1.3533	1.2732	1.221
	1653			N-palmitoleoyltaurine*	1.06	1.01	0.96	0.83	0.76	0.91	1.35	1.06	1	0.198386	0.207395	0.305759	0.381162	0.778855	0.789029	0.0635305	0.180863	0.212396	0.270107	0.571118	0.630058	0.256009	0.444937	0.885037	0.612104	0.679322	0.592625	0.556414	0.535266	0.928808	0.339851	0.0788913	0.35227	0.9806	1.035	0.9942	1.3197	1.099	0.9991
	1654			N-linoleoyltaurine*	0.99	1	1.02	0.94	0.89	0.94	1.33	1.26	1.17	0.669411	0.425141	0.682873	0.602012	0.984652	0.825302	0.688289	0.585955	0.153577	0.223774	0.291777	0.498353	0.0581993	0.210158	0.140619	0.279228	0.382421	0.472193	0.115846	0.265123	0.682195	0.275981	0.423794	0.670702	0.9396	0.9275	0.9428	1.2463	1.1704	1.1035
	1655			N-linolenoyltaurine*	0.7	0.71	1.02	0.63	0.63	1.01	1.03	0.93	0.92	0.0965083	0.125219	0.0481414	0.113514	0.725088	0.780744	0.00746091	0.0452484	0.00424486	0.0217215	0.742584	0.687882	0.791264	0.687282	0.699515	0.546384	0.708309	0.605243	0.849045	0.626886	0.0016404	0.00345872	0.706185	0.812459	1.4409	1.0076	1.0235	1.4881	0.9378	0.9425
	1656			linoleoyl ethanolamide	0.93	0.74	0.8	0.92	0.97	1.06	1.02	1.01	1.34	0.385535	0.303724	0.0174106	0.056079	0.100756	0.383697	0.532286	0.534223	0.893425	0.583652	0.640487	0.655451	0.815603	0.693521	0.999367	0.637136	0.0796749	0.233127	0.474506	0.504631	0.189831	0.112184	0.19985	0.544615	1.038	0.9632	0.7699	1.0625	0.9752	1.0343
	1667			N-oleoylserine	1.26	1.16	0.92	1.28	1	0.78	1.6	1.63	1.38	0.0391069	0.0681379	0.137461	0.2344	0.519923	0.726819	0.155809	0.299141	0.657916	0.507717	0.0743233	0.290503	0.0189954	0.114965	0.0602613	0.185681	0.320252	0.447762	0.0380544	0.164504	0.0429662	0.0419212	0.383061	0.64498	0.7721	0.9697	0.8949	1.2356	1.5798	1.2305
	1668			N-stearoylserine*	1.25	1.3	1.04	1.1	1.02	0.92	1.21	1.07	0.95	0.0126872	0.0312448	0.00324706	0.0157189	0.581017	0.75046	0.219822	0.347628	0.553718	0.472241	0.0808806	0.299505	0.33231	0.500224	0.791881	0.58576	0.36744	0.463172	0.903707	0.646924	0.0291227	0.0319792	0.0376965	0.229626	0.9318	1.162	1.2112	1.1308	1.2462	1.151
	1671		Inositol Metabolism	myo-inositol	1.29	0.93	0.72	1.03	0.9	0.87	1.4	1.12	1.35	0.714906	0.436694	0.407038	0.44875	0.217255	0.529525	0.460529	0.502374	0.531157	0.465718	0.185977	0.442022	0.616548	0.624279	0.970834	0.627118	0.224751	0.398856	0.538511	0.529294	0.968676	0.347269	0.196455	0.54348	0.8763	1.1288	0.8168	1.2229	1.2638	1.0992
	1700		Phospholipid Metabolism	choline	1.1	0.96	0.87	1.06	1.24	1.17	1.11	1.07	1.44	0.176418	0.193845	0.747659	0.634168	0.0849283	0.364897	0.507185	0.524653	0.0461384	0.111416	0.163052	0.414095	0.304236	0.481365	0.640005	0.525631	0.00551565	0.0922172	0.0686105	0.215951	0.305593	0.156442	0.0783872	0.35227	0.9504	1.0463	0.9092	1.0526	1.1153	1.3092
	1701			choline phosphate	1.03	0.92	0.89	0.91	1.17	1.3	1.01	0.89	1.29	0.797179	0.461524	0.387304	0.439032	0.24575	0.554916	0.360499	0.445959	0.103133	0.175219	0.0148865	0.154568	0.931909	0.726106	0.440263	0.460441	0.0559162	0.200587	0.593884	0.544053	0.591555	0.248191	0.0353856	0.21986	1.0697	1.0991	0.9805	1.0778	0.9767	1.2661
	1704			glycerophosphorylcholine (GPC)	1.42	1.32	0.93	1.18	1.28	1.09	0.79	0.66	0.77	0.000105211	0.000877888	0.00102352	0.00663683	0.413512	0.688232	0.125347	0.26859	0.0705836	0.14791	0.72333	0.686433	0.146181	0.343822	0.00257221	0.0494158	0.016183	0.122077	0.0115677	0.104146	0.00020996	0.000585979	0.129592	0.465428	0.982	1.3927	1.3001	0.7803	0.922	1.0013
	1706			phosphoethanolamine	2.42	0.85	0.35	1.02	2.69	2.63	0.84	0.36	2.66	0.0896044	0.117934	0.383762	0.437779	0.00978595	0.112517	0.843495	0.642888	0.00595687	0.026463	0.00964878	0.124619	0.325889	0.49309	0.0112216	0.0855341	0.00759591	0.0991136	0.676466	0.567485	0.274074	0.144468	0.0015657	0.0335451	1.1089	2.6789	0.9408	0.9315	0.9538	2.5053
	1708			glycerophosphoethanolamine	1.43	1.11	0.77	1.1	1.34	1.21	0.92	0.71	1.11	9.2566e-07	1.47257e-05	0.0881317	0.171668	0.000103789	0.0120919	0.12458	0.268143	0.00010643	0.00190615	0.00699614	0.105849	0.262639	0.447849	2.47244e-05	0.00368214	0.354821	0.459472	0.0477655	0.179841	1.09515e-05	4.86553e-05	4.96724e-05	0.00557618	0.9193	1.3143	1.0171	0.8432	0.9315	1.1265
	1710			glycerophosphoinositol*	2.2	2.33	1.06	1.31	1.46	1.12	1.08	0.64	0.67	0.00560302	0.0175223	0.00409617	0.0190436	0.900697	0.817869	0.43774	0.488361	0.308009	0.33016	0.780814	0.696076	0.723552	0.656482	0.0982905	0.231129	0.143052	0.30832	0.186313	0.334762	0.010762	0.0150425	0.230095	0.565075	0.8242	1.8139	1.9203	0.8863	1.1614	1.2953
	1711			trimethylamine N-oxide	1.43	1.56	1.09	1.21	1.17	0.97	1.95	1.65	1.46	0.00282192	0.0113355	0.000552652	0.00439251	0.5415	0.730252	0.0200391	0.0871965	0.0274595	0.0775047	0.967897	0.753166	0.00243144	0.0408203	0.00966371	0.0814638	0.0282405	0.157674	0.0041411	0.068009	0.000147902	0.000432914	0.568715	0.755038	0.593	0.8461	0.9248	1.1545	1.3941	1.3536
	1729		Phosphatidylcholine (PC)	1-myristoyl-2-palmitoyl-GPC (14:0/16:0)	0.91	0.89	0.98	0.89	1.07	1.2	0.79	0.77	0.94	0.416012	0.317117	0.391424	0.440984	0.963171	0.818131	0.174531	0.316119	0.902397	0.583652	0.154582	0.405462	0.101976	0.279047	0.0560264	0.179746	0.263816	0.420326	0.0885292	0.233409	0.297609	0.152984	0.554208	0.740676	1.1921	1.0842	1.0652	0.9379	0.836	1.0016
	1733			1-myristoyl-2-arachidonoyl-GPC (14:0/20:4)*	1.21	1.34	1.11	1.12	1.31	1.16	0.82	0.76	0.8	0.0237234	0.0476936	0.00084999	0.00575949	0.187846	0.513732	0.483514	0.513515	0.0762884	0.154689	0.259112	0.473625	0.310391	0.482074	0.0646547	0.188913	0.0575384	0.201406	0.0856692	0.229865	0.0019213	0.00385497	0.361955	0.629415	0.9858	1.1924	1.3215	0.805	0.9046	1.0521
	1743			1,2-dipalmitoyl-GPC (16:0/16:0)	1.21	0.88	0.73	0.93	1.32	1.43	0.92	0.7	1.38	0.339598	0.281761	0.297169	0.374544	0.0422834	0.262286	0.635176	0.573068	0.0631906	0.137877	0.0230288	0.177232	0.371474	0.508766	0.0215462	0.10599	0.0529225	0.198064	0.516381	0.519825	0.829601	0.313682	0.0106122	0.122105	1.1206	1.3613	0.99	1.0289	0.9559	1.3625
	1744			1-palmitoyl-2-palmitoleoyl-GPC (16:0/16:1)*	1.04	1.11	1.06	0.98	1.07	1.1	0.98	0.92	0.95	0.272111	0.251424	0.0564857	0.126386	0.377989	0.675425	0.341035	0.433043	0.898746	0.583652	0.42951	0.57873	0.897308	0.713466	0.314687	0.408711	0.304964	0.441136	0.478862	0.505806	0.363785	0.178167	0.248333	0.579554	1.022	1.0646	1.1311	1.0005	0.9758	1.0726
	1745			1-palmitoyl-2-stearoyl-GPC (16:0/18:0)	0.78	0.74	0.95	0.8	1.2	1.49	0.77	0.79	1.25	0.0875455	0.117006	0.0718901	0.150332	0.918924	0.818131	0.178851	0.318054	0.320225	0.337366	0.0260254	0.185749	0.170402	0.376231	0.288994	0.388909	0.395939	0.484442	0.497441	0.515125	0.0849081	0.0672769	0.105884	0.408624	1.3703	1.0644	1.0084	1.0544	0.8455	1.263
	1747			1-palmitoyl-2-oleoyl-GPC (16:0/18:1)	1.06	1.07	1.01	1.01	1.01	1	1.09	1.05	1.04	0.00548519	0.0173017	0.00171846	0.0104552	0.651539	0.769305	0.479211	0.513378	0.788405	0.55444	0.679386	0.6701	0.156578	0.356418	0.509079	0.483931	0.71608	0.608887	0.394548	0.446735	0.0179646	0.0224638	0.0865012	0.370658	0.9516	1.0065	1.0138	1.0405	1.054	1.0528
	1750			1-palmitoyl-2-linoleoyl-GPC (16:0/18:2)	0.92	0.95	1.04	0.97	0.97	1	0.96	1.02	0.98	0.0109297	0.0285077	0.189978	0.281996	0.167519	0.495564	0.297034	0.400479	0.318432	0.33713	0.996053	0.753825	0.527843	0.578986	0.603107	0.511305	0.681362	0.592707	0.83076	0.617608	0.0369969	0.0375704	0.444645	0.683836	1.0535	0.965	1.0015	1.0151	0.9859	0.9839
	1752			1-palmitoyl-2-alpha-linolenoyl-GPC (16:0/18:3n3)*	0.44	0.51	1.15	0.52	0.62	1.18	0.73	0.86	0.89	2.561e-08	1.04129e-06	6.1897e-07	2.03354e-05	0.268614	0.567525	2.95247e-06	8.33604e-05	1.93464e-05	0.000437676	0.685109	0.674331	0.0445798	0.18058	0.358439	0.427713	0.186554	0.355991	0.104121	0.248015	1.3e-10	2.09e-09	0.425194	0.670702	1.895	0.8431	0.9661	1.3833	0.7236	0.8562
	1760			1-palmitoyl-2-arachidonoyl-GPC (16:0/20:4n6)	1.03	1.04	1.01	1.01	0.98	0.97	0.99	0.96	0.92	0.336844	0.280741	0.17288	0.267338	0.666198	0.769305	0.774815	0.620839	0.361042	0.364296	0.237317	0.473016	0.606526	0.621357	0.344317	0.418834	0.0616699	0.201601	0.20513	0.340098	0.66136	0.269593	0.256061	0.579554	0.9954	1.029	1.039	0.9817	0.9889	0.9606
	1766			1-palmitoyl-2-docosahexaenoyl-GPC (16:0/22:6)	1.51	1.39	0.92	1.58	1.4	0.89	1.07	1.12	1.07	3.1821e-07	7.27698e-06	1.57918e-05	0.000243197	0.183014	0.513732	3.2129e-07	1.02809e-05	7.70983e-05	0.00144086	0.121351	0.369308	0.281604	0.460128	0.349504	0.423178	0.455519	0.507895	0.290377	0.401273	4.5e-10	6.65e-09	0.93112	0.873921	0.7768	1.1765	1.0835	0.8325	1.3121	1.1635
	1771			1-palmitoleoyl-2-linoleoyl-GPC (16:1/18:2)*	1.15	1.13	0.98	0.98	1.01	1.03	1.19	1.01	1.06	0.00757722	0.0221797	0.0177995	0.0569591	0.718867	0.776917	0.547472	0.535319	0.845629	0.57696	0.700728	0.682097	0.0245526	0.132957	0.938992	0.614783	0.658731	0.585849	0.280415	0.397925	0.189465	0.112184	0.0480106	0.259393	0.8661	0.9973	0.9786	1.0309	1.0093	1.0416
	1772			1-palmitoleoyl-2-linolenoyl-GPC (16:1/18:3)*	0.67	0.73	1.08	0.7	0.78	1.11	0.89	0.93	0.95	0.00765671	0.0222345	0.042085	0.105278	0.456977	0.706178	0.000445862	0.00521963	0.00510873	0.0252406	0.463282	0.598712	0.641041	0.628	0.324377	0.409808	0.335455	0.452383	0.367565	0.439979	0.000102066	0.000339046	0.766199	0.833641	1.4669	0.9865	1.0697	1.299	0.9147	1.0157
	1782			1-stearoyl-2-oleoyl-GPC (18:0/18:1)	1.05	1.08	1.03	1.01	1.04	1.03	1	0.96	0.96	0.133693	0.161444	0.0150643	0.0519147	0.293975	0.592553	0.855793	0.645855	0.587536	0.484777	0.712439	0.683909	0.966552	0.729536	0.359952	0.427713	0.191935	0.358164	0.380967	0.446203	0.103732	0.0768105	0.358648	0.629415	0.9655	1.0122	1.046	0.9629	0.9709	1.0014
	1785			1-stearoyl-2-linoleoyl-GPC (18:0/18:2)*	0.93	0.99	1.06	0.96	1.01	1.05	0.92	0.95	0.94	0.0692648	0.101781	0.95029	0.691742	0.0676931	0.318008	0.212572	0.344325	0.993602	0.611311	0.233691	0.473016	0.0738429	0.243512	0.184346	0.318002	0.0806062	0.234431	0.0445669	0.169163	0.0492676	0.0455675	0.87042	0.872282	1.0526	0.9829	1.0405	0.9687	0.9305	0.9797
	1793			1-stearoyl-2-arachidonoyl-GPC (18:0/20:4)	1.05	1.07	1.02	1.03	1.03	1	0.97	0.95	0.94	0.0844949	0.115791	0.0201883	0.0621808	0.496757	0.716272	0.134843	0.281212	0.548108	0.470256	0.393114	0.560661	0.337509	0.504024	0.257528	0.375176	0.0577292	0.201406	0.143021	0.299716	0.0464495	0.0443036	0.38995	0.646096	0.9822	1.031	1.0492	0.9502	0.982	0.9816
	1799			1-stearoyl-2-docosahexaenoyl-GPC (18:0/22:6)	1.6	1.49	0.93	1.6	1.45	0.91	1.04	1.04	1.01	1.537e-08	7.0297e-07	5.6961e-07	2.00504e-05	0.209455	0.529525	1.1182e-07	4.1287e-06	2.19704e-05	0.000472187	0.140882	0.385728	0.467097	0.557673	0.824093	0.593456	0.945058	0.677226	0.705497	0.578247	2e-11	5.5e-10	0.665932	0.791131	0.7515	1.2007	1.122	0.7811	1.2486	1.1351
	1806			1-oleoyl-2-linoleoyl-GPC (18:1/18:2)*	0.83	0.87	1.06	0.83	0.94	1.13	0.92	0.93	0.99	0.00238199	0.00983469	0.0462705	0.110222	0.214748	0.529525	0.00034718	0.00444014	0.0651237	0.141377	0.0641153	0.273801	0.44376	0.546144	0.262185	0.375176	0.507608	0.530402	0.32489	0.420674	5.90625e-05	0.00023701	0.869249	0.872282	1.1109	0.9167	0.9706	1.0172	0.848	0.9561
	1816			1-oleoyl-2-docosahexaenoyl-GPC (18:1/22:6)*	1.78	1.65	0.93	1.52	1.51	1	1.24	1.06	1.13	1.7e-10	1.249e-08	6.45e-09	5.2983e-07	0.182123	0.513732	6.172e-08	2.56082e-06	6.2507e-07	2.23899e-05	0.611951	0.651632	0.0409686	0.176231	0.533803	0.494801	0.267152	0.420326	0.145771	0.302473	4.03e-13	2e-11	0.240697	0.579554	0.658	1.1681	1.0887	0.8158	1.2376	1.2325
	1817			1,2-dilinoleoyl-GPC (18:2/18:2)	0.79	0.87	1.1	0.79	0.91	1.16	0.95	0.94	0.99	0.000507642	0.00299586	0.0723157	0.15037	0.0462501	0.264613	1.47215e-05	0.000336477	0.0258925	0.0741974	0.01645	0.167517	0.808364	0.693093	0.422612	0.454691	0.615565	0.572999	0.567087	0.535873	2.08227e-06	1.15125e-05	0.767459	0.833641	1.1147	0.8855	0.9751	1.0623	0.8347	0.967
	1818			1-linoleoyl-2-linolenoyl-GPC (18:2/18:3)*	0.52	0.56	1.07	0.53	0.6	1.14	0.92	0.93	0.99	1.1158e-07	3.68849e-06	8.845e-07	2.43154e-05	0.473062	0.707284	6.8e-09	4.0825e-07	4.4039e-07	1.89295e-05	0.267864	0.47536	0.595843	0.616753	0.319486	0.409808	0.490833	0.52015	0.380413	0.446203	8.017e-12	2.8e-10	0.888619	0.873921	1.7934	0.9331	0.9962	1.6458	0.8648	0.984
	1821			1-linoleoyl-2-arachidonoyl-GPC (18:2/20:4n6)*	1.04	1.15	1.1	0.98	1.13	1.15	1.03	0.96	1.01	0.227148	0.224172	0.0026331	0.0135168	0.0434112	0.264513	0.439543	0.488361	0.146051	0.218741	0.031798	0.207879	0.714026	0.651568	0.455486	0.461096	0.539088	0.543349	0.711285	0.578492	0.00315617	0.00579525	0.31373	0.609153	0.9458	0.9883	1.0848	0.97	0.9526	1.0919
	1863		Phosphatidylethanolamine (PE)	1-palmitoyl-2-oleoyl-GPE (16:0/18:1)	1.63	0.95	0.58	0.99	1.97	2	1.04	0.63	2.16	0.152669	0.175112	0.778158	0.643827	0.0778481	0.345033	0.94684	0.677526	0.0669726	0.143037	0.0763504	0.294236	0.95992	0.729536	0.176982	0.307676	0.0588059	0.201406	0.782122	0.609473	0.444448	0.204612	0.0467327	0.25637	1.0044	1.6409	0.9563	1.0487	1.0343	2.0674
	1864			1-palmitoyl-2-linoleoyl-GPE (16:0/18:2)	1.07	0.75	0.71	0.84	1.14	1.35	1.04	0.82	1.58	0.907329	0.499312	0.0418525	0.105231	0.026281	0.209717	0.363831	0.448091	0.32444	0.338648	0.0681135	0.282356	0.939561	0.726106	0.324462	0.409808	0.00979832	0.105122	0.432798	0.478927	0.72388	0.284315	0.0154508	0.142169	1.1127	1.1879	0.8376	1.1592	0.9778	1.3228
	1867			1-palmitoyl-2-arachidonoyl-GPE (16:0/20:4)*	1.58	0.94	0.59	1.01	1.38	1.37	0.98	0.63	1.44	0.0458937	0.0761005	0.582579	0.551396	0.00985087	0.112517	0.997192	0.684708	0.188389	0.252952	0.189485	0.442022	0.752731	0.67112	0.0509991	0.166779	0.240243	0.405299	0.637777	0.564628	0.328963	0.165883	0.0254208	0.171814	0.9973	1.5776	0.937	0.9798	0.9867	1.3503
	1869			1-palmitoyl-2-docosahexaenoyl-GPE (16:0/22:6)*	1.44	1.12	0.78	1.64	1.16	0.71	0.9	1.03	0.94	0.0204884	0.044347	0.112896	0.20456	0.408818	0.688232	0.00397119	0.0297827	0.57805	0.480597	0.021634	0.176246	0.954281	0.729536	0.727569	0.557573	0.399522	0.487081	0.814033	0.614234	0.00173159	0.00362029	0.509883	0.723087	0.8078	1.1599	0.9016	0.7258	1.1919	0.8432
	1876			1-stearoyl-2-oleoyl-GPE (18:0/18:1)	1.35	0.97	0.72	0.88	2	2.28	0.8	0.52	1.65	0.208754	0.210418	0.943428	0.689754	0.216525	0.529525	0.538622	0.534223	0.0968277	0.169879	0.027436	0.186261	0.543412	0.588534	0.0212469	0.10599	0.392037	0.482111	0.321257	0.420674	0.454965	0.206987	0.052256	0.272596	1.126	1.5253	1.0916	0.9003	0.788	1.7972
	1879			1-stearoyl-2-linoleoyl-GPE (18:0/18:2)*	1.34	0.82	0.61	0.8	1.48	1.86	0.84	0.5	1.52	0.379512	0.30253	0.435311	0.465037	0.0894108	0.372328	0.392607	0.462247	0.241999	0.293843	0.0510265	0.243427	0.466557	0.557673	0.0153209	0.0937687	0.23597	0.403982	0.290869	0.401273	0.953806	0.342809	0.0392939	0.230324	1.2467	1.6739	1.0212	1.0475	0.834	1.5538
	1884			1-stearoyl-2-arachidonoyl-GPE (18:0/20:4)	1.53	0.95	0.62	0.91	1.36	1.49	0.91	0.54	1.29	0.0791041	0.110472	0.761861	0.640467	0.0345395	0.242411	0.722055	0.600645	0.348804	0.355265	0.204171	0.454832	0.548912	0.593241	0.0146327	0.0920793	0.633326	0.578185	0.236602	0.369441	0.574619	0.244018	0.057274	0.282428	1.0993	1.6808	1.044	0.9959	0.906	1.3496
	1890			1-oleoyl-2-linoleoyl-GPE (18:1/18:2)*	1.19	0.64	0.54	0.72	1.68	2.33	0.77	0.47	2.02	0.488975	0.35231	0.20974	0.296421	0.0472421	0.264613	0.254601	0.366977	0.365497	0.365987	0.0501787	0.243427	0.60201	0.619398	0.0215879	0.10599	0.114795	0.278499	0.515244	0.519825	0.949654	0.342809	0.023778	0.16588	1.425	1.6916	0.9109	1.099	0.7895	1.841
	1897			1,2-dilinoleoyl-GPE (18:2/18:2)*	0.93	0.8	0.86	0.77	1.39	1.8	0.75	0.62	1.3	0.56702	0.382785	0.316884	0.390198	0.651554	0.769305	0.500032	0.520619	0.256429	0.300335	0.0792578	0.297658	0.170151	0.376231	0.136401	0.274513	0.536574	0.542858	0.264957	0.387776	0.554161	0.238124	0.206729	0.551271	1.2793	1.1878	1.0225	0.9563	0.739	1.3305
	1899			1-linoleoyl-2-arachidonoyl-GPE (18:2/20:4)*	1.07	0.91	0.85	0.75	1.26	1.69	0.82	0.57	1.14	0.583177	0.390093	0.572616	0.548085	0.250279	0.556466	0.0612722	0.179326	0.526688	0.464869	0.0174361	0.167874	0.462837	0.557673	0.00716529	0.0798852	0.792398	0.642956	0.158426	0.313347	0.537327	0.233716	0.0392521	0.230324	1.1608	1.2435	1.0565	0.9546	0.713	1.2032
	1935		Phosphatidylserine (PS)	1-stearoyl-2-oleoyl-GPS (18:0/18:1)	22.37	0.81	0.04	1.49	36.9	24.84	0.67	0.04	30.74	0.00514465	0.0169585	0.643799	0.578957	0.00100575	0.0325487	0.493934	0.516511	0.000232652	0.00333343	0.00151285	0.0529982	0.372835	0.508766	0.00169711	0.044346	0.00070131	0.0674154	0.788929	0.611668	0.0183739	0.022857	7.43587e-05	0.00660015	1.0872	24.3166	0.8773	0.7309	1.086	26.9709
	1936			1-stearoyl-2-linoleoyl-GPS (18:0/18:2)	33.35	0.73	0.02	1.57	51.08	32.44	0.52	0.02	36.54	0.0203678	0.044347	0.344215	0.409622	0.00121237	0.0371703	0.586446	0.55629	0.000515445	0.00568098	0.00222019	0.0534397	0.245745	0.43844	0.00320913	0.0531031	0.0013818	0.0674154	0.683479	0.569815	0.0696509	0.0593458	9.80192e-05	0.00676688	0.8153	27.1917	0.5976	0.4275	0.6732	21.8356
	1938			1-stearoyl-2-arachidonoyl-GPS (18:0/20:4)	10.16	0.81	0.08	0.89	9.21	10.3	0.95	0.08	10.85	0.00723259	0.0213416	0.294489	0.372118	0.000255339	0.019862	0.770576	0.619533	0.00159925	0.0116512	0.0007317	0.0387462	0.492518	0.563455	0.000586185	0.0261897	0.0012869	0.0674154	0.677863	0.567485	0.140512	0.0924845	1.87357e-05	0.00388032	1.0145	10.3091	0.8191	0.965	0.8628	8.888
	1962		Phosphatidylinositol (PI)	1-palmitoyl-2-oleoyl-GPI (16:0/18:1)*	0.98	0.97	0.99	0.86	0.89	1.03	0.89	0.78	0.82	0.844957	0.479325	0.751735	0.635438	0.899811	0.817869	0.067743	0.18687	0.194372	0.254825	0.628023	0.655451	0.811549	0.693323	0.238449	0.364846	0.315951	0.447762	0.384038	0.446203	0.50946	0.225538	0.322253	0.609251	1.1911	1.1692	1.1568	1.0607	0.9163	0.9439
	1964			1-palmitoyl-2-linoleoyl-GPI (16:0/18:2)	0.82	0.87	1.06	0.81	0.77	0.96	0.88	0.87	0.78	0.028663	0.05549	0.15189	0.248425	0.399729	0.688232	0.0423213	0.139133	0.00302301	0.0173254	0.251372	0.473625	0.357147	0.504355	0.409015	0.446018	0.116251	0.279226	0.244133	0.372177	0.00325931	0.00591905	0.316862	0.609251	1.1825	0.9681	1.0282	1.04	0.8405	0.8034
	1966			1-palmitoyl-2-arachidonoyl-GPI (16:0/20:4)*	0.86	1.01	1.17	0.76	0.88	1.16	0.77	0.69	0.68	0.261918	0.245729	0.974936	0.697462	0.256363	0.563539	0.0456799	0.14617	0.421962	0.395199	0.246114	0.473016	0.191004	0.392416	0.0720036	0.199814	0.0818345	0.236578	0.0731914	0.219875	0.0773767	0.0641705	0.797773	0.847311	1.2521	1.0728	1.2594	0.9644	0.7366	0.852
	1969			1-stearoyl-2-oleoyl-GPI (18:0/18:1)*	1.01	1	0.99	0.86	0.96	1.12	0.97	0.82	0.93	0.724431	0.440307	0.512547	0.509247	0.29714	0.596869	0.111328	0.254453	0.81863	0.566633	0.189285	0.442022	0.992301	0.731077	0.488152	0.476196	0.61598	0.572999	0.657183	0.5654	0.205624	0.119017	0.66889	0.793128	1.1155	1.1303	1.1173	1.0825	0.9312	1.0442
	1970			1-stearoyl-2-linoleoyl-GPI (18:0/18:2)	0.89	0.98	1.1	0.82	0.82	1	0.89	0.82	0.75	0.0865032	0.116793	0.91487	0.680799	0.0935653	0.377474	0.0278638	0.10481	0.0790416	0.156029	0.693966	0.679261	0.293309	0.472008	0.200974	0.333865	0.0623042	0.201601	0.129525	0.283904	0.0251796	0.0288692	0.464723	0.692371	1.1461	1.0159	1.1212	1.0229	0.8378	0.8354
	1973			1-oleoyl-2-linoleoyl-GPI (18:1/18:2)*	0.83	0.87	1.05	0.71	0.78	1.1	0.93	0.8	0.84	0.597872	0.395871	0.999294	0.703005	0.582441	0.750635	0.0107976	0.0582318	0.0275876	0.0775047	0.77394	0.69356	0.973941	0.72987	0.257593	0.375176	0.212787	0.384857	0.373564	0.442655	0.0821632	0.0659605	0.213727	0.559498	1.1886	0.9851	1.0304	1.1049	0.7886	0.8668
	1981			1-stearoyl-2-arachidonoyl-GPI (18:0/20:4)	1.02	1.11	1.09	0.88	0.94	1.07	0.87	0.75	0.74	0.673316	0.425141	0.0763182	0.156497	0.153436	0.483543	0.0574098	0.173014	0.55528	0.472636	0.204424	0.454832	0.161804	0.363489	0.00913949	0.0814638	0.0083851	0.0998587	0.0158522	0.11386	0.165029	0.103163	0.165672	0.512122	1.0709	1.0903	1.1869	0.9272	0.8192	0.8747
	1986			1-oleoyl-2-arachidonoyl-GPI (18:1/20:4) *	1.13	1.03	0.92	0.87	1.15	1.32	0.81	0.63	0.9	0.147546	0.172463	0.378994	0.43435	0.542807	0.730252	0.271845	0.38146	0.686953	0.519858	0.148188	0.400363	0.597916	0.617656	0.0387107	0.144267	0.409529	0.490949	0.190746	0.334762	0.646808	0.265991	0.15957	0.504254	1.1391	1.2837	1.1761	0.9243	0.8045	1.0594
	2008		Lysophospholipid	1-linoleoyl-GPA (18:2)*	1.12	0.96	0.85	0.87	1.03	1.18	1.06	0.82	1.13	0.168995	0.189675	0.718039	0.620798	0.286102	0.586837	0.324913	0.423782	0.919282	0.588861	0.29582	0.499734	0.435577	0.541253	0.226658	0.361667	0.573275	0.557754	0.941823	0.656419	0.932336	0.340305	0.185552	0.538054	1.0394	1.1682	0.9988	1.0981	0.9601	1.1293
	2018			1-palmitoyl-GPC (16:0)	1.05	1.05	1	1.05	1.05	1.01	0.96	0.96	0.96	0.0519068	0.0821118	0.0517936	0.119272	0.999151	0.830993	0.108662	0.249549	0.0953941	0.168302	0.895453	0.73859	0.419702	0.537094	0.293413	0.393669	0.332644	0.449849	0.29737	0.404762	0.0179676	0.0224638	0.950911	0.873921	0.9845	1.0302	1.0295	0.9434	0.9864	0.993
	2019			2-palmitoyl-GPC (16:0)*	1.09	1.09	0.99	1.1	1.09	1	0.95	0.96	0.96	0.0209735	0.0446168	0.0318136	0.0861425	0.850944	0.799641	0.0471726	0.14896	0.102761	0.175219	0.76456	0.690642	0.620859	0.624475	0.449704	0.461096	0.415325	0.495094	0.439692	0.480213	0.00618673	0.00968078	0.915856	0.873921	0.9927	1.087	1.0788	0.9469	1.0383	1.0343
	2020			1-palmitoleoyl-GPC (16:1)*	1.23	1.23	1	1.04	1.15	1.1	1.08	0.91	1.01	0.000951575	0.00489913	0.000599475	0.00454501	0.864729	0.803872	0.987583	0.683542	0.193459	0.254825	0.19844	0.451071	0.357844	0.504355	0.31792	0.409808	0.70049	0.600688	0.866062	0.629811	0.00297435	0.00560615	0.0417885	0.237507	0.9194	1.1349	1.1302	0.9895	1.0294	1.1368
	2026			1-stearoyl-GPC (18:0)	1.13	1.16	1.03	1.05	1.08	1.03	0.94	0.88	0.88	0.00137571	0.00629205	0.000136858	0.00146618	0.403617	0.688232	0.211945	0.344325	0.189972	0.252952	0.909016	0.742088	0.441045	0.545414	0.0415011	0.149532	0.0175563	0.126507	0.0544229	0.185463	0.000643127	0.00155348	0.105351	0.408624	0.9727	1.0991	1.1322	0.9172	0.9632	0.9924
	2028			1-oleoyl-GPC (18:1)	1.1	1.14	1.04	1.04	1.09	1.04	1.01	0.96	0.97	0.0112728	0.0290467	0.00116392	0.00744916	0.373694	0.675425	0.690907	0.586941	0.334896	0.345207	0.557185	0.622468	0.639502	0.628	0.504938	0.481019	0.427488	0.502949	0.718391	0.57979	0.00959576	0.0138124	0.149976	0.493038	0.9648	1.0619	1.0997	0.977	1.0179	1.0626
	2031			1-linoleoyl-GPC (18:2)	0.98	1.06	1.08	1	1.04	1.04	0.95	0.97	0.94	0.844621	0.479325	0.117198	0.209261	0.151413	0.482452	0.75805	0.616693	0.888069	0.583652	0.662607	0.667979	0.841455	0.698889	0.60308	0.511305	0.2651	0.420326	0.477878	0.505806	0.344637	0.172178	0.578187	0.756899	1.0364	1.0154	1.0959	0.9819	0.9865	1.0251
	2033			1-linolenoyl-GPC (18:3)*	0.5	0.53	1.06	0.49	0.57	1.17	0.76	0.73	0.81	5.83607e-05	0.000561943	0.000183592	0.00184644	0.68629	0.769305	3.57515e-06	9.53335e-05	0.000132005	0.00218235	0.325498	0.521568	0.152698	0.352245	0.0588475	0.183067	0.133799	0.299058	0.067991	0.215939	4.039e-08	3.5889e-07	0.854784	0.862229	2.0435	1.0311	1.0908	1.5478	0.7556	0.8853
	2048			1-arachidonoyl-GPC (20:4n6)*	1.36	1.39	1.02	1.11	1.1	0.99	1.07	0.87	0.85	5.44423e-05	0.000540921	2.59563e-05	0.000376219	0.796444	0.789029	0.0651889	0.180863	0.535075	0.466523	0.236838	0.473016	0.65701	0.635326	0.174721	0.306127	0.0270596	0.153694	0.218004	0.353402	9.37271e-05	0.000319439	0.0165546	0.142858	0.8252	1.1246	1.1434	0.8805	0.9801	0.9665
	2059			1-lignoceroyl-GPC (24:0)	1.05	1.05	1	1.03	1	0.97	0.96	0.94	0.91	0.320791	0.275892	0.31789	0.390198	0.994931	0.830993	0.627536	0.570464	0.497094	0.444221	0.255392	0.473625	0.534391	0.582443	0.402976	0.443455	0.201389	0.372522	0.336638	0.423629	0.53676	0.233716	0.476806	0.695427	1.0211	1.0709	1.0676	0.9802	1.0076	0.9767
	2066			1-palmitoyl-GPE (16:0)	1.1	0.93	0.84	1.14	1.04	0.9	1.07	1.11	1.19	0.433368	0.326941	0.29083	0.371303	0.0604559	0.301077	0.0767265	0.203465	0.589391	0.485071	0.235017	0.473016	0.531513	0.580536	0.142601	0.281199	0.0501944	0.197454	0.0717608	0.219875	0.0720072	0.0609362	0.522085	0.732247	0.9408	1.0345	0.8727	1.0044	1.1491	1.0398
	2073			1-stearoyl-GPE (18:0)	1.15	1.03	0.89	1.03	1.01	0.98	1.01	0.9	0.98	0.0196199	0.0432459	0.562985	0.544006	0.0605414	0.301077	0.543407	0.534223	0.986592	0.609475	0.57053	0.630058	0.805081	0.693093	0.253907	0.375176	0.863358	0.656863	0.660977	0.5654	0.0798398	0.0652866	0.395618	0.650285	0.9843	1.136	1.0137	0.9923	1.0217	0.9978
	2074			2-stearoyl-GPE (18:0)*	1.16	1.05	0.9	1.03	1	0.96	1.03	0.91	0.97	0.0127236	0.0312448	0.288952	0.370803	0.11523	0.42484	0.497581	0.519194	0.868029	0.580259	0.414464	0.571547	0.61889	0.624279	0.308672	0.404427	0.653939	0.585738	0.685845	0.570403	0.0615686	0.0551892	0.368949	0.629729	0.9634	1.1216	1.0144	0.9879	1.0216	0.9837
	2075			1-oleoyl-GPE (18:1)	0.85	0.87	1.03	0.94	1.06	1.12	1.03	1.15	1.25	0.654759	0.420958	0.869117	0.672382	0.768468	0.789029	0.379847	0.460128	0.852502	0.577437	0.508954	0.61895	0.626286	0.624475	0.767215	0.576099	0.63353	0.578185	0.649128	0.56535	0.623336	0.257189	0.947138	0.873921	1.1651	0.985	1.0148	1.2037	1.1354	1.2702
	2077			1-linoleoyl-GPE (18:2)*	0.76	0.75	0.98	0.85	0.82	0.97	1.04	1.15	1.13	0.00827681	0.0236596	0.00310397	0.0154511	0.6952	0.769305	0.0188013	0.0843388	0.00472027	0.0238701	0.517802	0.61895	0.392069	0.517016	0.259236	0.375176	0.34161	0.455125	0.267091	0.388464	0.000189965	0.000537079	0.950971	0.873921	1.1331	0.8661	0.85	1.173	0.9918	0.9586
	2088			1-arachidonoyl-GPE (20:4n6)*	0.98	0.84	0.86	0.94	0.89	0.95	1.1	1.05	1.16	0.88541	0.494605	0.00817228	0.0332839	0.00895255	0.110264	0.196814	0.329786	0.0180282	0.0609222	0.230729	0.473016	0.354018	0.504355	0.71555	0.552151	0.276613	0.42803	0.384731	0.446203	0.00194107	0.00386348	0.552678	0.740676	1.0657	1.0442	0.8964	1.1697	1.1013	1.044
	2098			1-stearoyl-GPS (18:0)*	11.94	1	0.08	1	4.67	4.67	1	0.08	4.67	0.00113203	0.00545004	0.771808	0.642487	0.000318818	0.019862	1	0.684708	0.0210501	0.0665305	0.0210501	0.176246	0.7725	0.68089	0.00021472	0.0137047	0.0197678	0.134417	0.335393	0.423203	0.0484397	0.0453729	0.000315413	0.0163312	0.0862	1.0295	0.0862	0.0862	0.0862	0.4022
	2104			1-palmitoyl-GPG (16:0)*	1.24	1.06	0.86	1.14	1.08	0.95	1.63	1.5	1.66	0.0207887	0.0444823	0.646965	0.580744	0.0488985	0.266211	0.19788	0.329786	0.606158	0.494403	0.46356	0.598712	0.012215	0.0897698	0.0590032	0.183067	0.0111848	0.112498	0.0110046	0.104146	0.031661	0.0338517	0.610866	0.774697	0.7769	0.9618	0.8252	1.2676	1.4453	1.3675
	2106			1-stearoyl-GPG (18:0)	1.41	1.31	0.93	1.33	1.09	0.81	1.6	1.52	1.34	0.00223941	0.00941824	0.0122863	0.0438753	0.495888	0.716272	0.00576358	0.0378959	0.488839	0.437754	0.0403637	0.2226	0.00905353	0.0751211	0.0186221	0.100073	0.175656	0.34614	0.0149446	0.109019	0.000435576	0.00111098	0.366952	0.629729	0.7047	0.9902	0.9206	1.131	1.5095	1.2298
	2110			1-linoleoyl-GPG (18:2)*	1.01	1.01	0.99	1.19	1.04	0.87	1.35	1.6	1.39	0.963192	0.515243	0.675342	0.596814	0.697993	0.769305	0.0940307	0.224542	0.91805	0.588861	0.0876162	0.31732	0.0855421	0.257363	0.0122697	0.0855341	0.14564	0.31112	0.0399544	0.165963	0.431732	0.200399	0.285721	0.600478	0.9136	0.9241	0.9184	1.237	1.475	1.2804
	2111			1-palmitoyl-GPI (16:0)	1.16	1.17	1.01	1.41	1.02	0.72	0.63	0.76	0.55	0.19524	0.205279	0.19371	0.28338	0.996163	0.830993	0.186131	0.321364	0.369515	0.367667	0.0342504	0.215312	0.171937	0.37639	0.157266	0.290346	0.00350724	0.0769659	0.0208482	0.132991	0.140146	0.0924845	0.203533	0.5505	1.1875	1.3753	1.3923	0.7466	1.0517	0.7593
	2114			1-stearoyl-GPI (18:0)	1.27	1.29	1.02	1.28	1.02	0.79	0.68	0.69	0.54	0.0885797	0.117006	0.0630633	0.134537	0.861861	0.80329	0.176035	0.316454	0.405559	0.388127	0.0371006	0.21829	0.178086	0.382763	0.0858224	0.219108	0.000775406	0.0674154	0.00766757	0.0890525	0.0921173	0.0709554	0.122905	0.449201	1.0233	1.297	1.3243	0.7007	0.8994	0.7142
	2116			1-oleoyl-GPI (18:1)*	1.2	1.25	1.04	1.43	1.24	0.86	0.6	0.71	0.59	0.085017	0.116072	0.0437822	0.107881	0.741087	0.789029	0.290716	0.396415	0.72292	0.529369	0.505095	0.61895	0.28846	0.467754	0.10748	0.240372	0.0246869	0.153694	0.0506423	0.181005	0.107896	0.0784921	0.475702	0.695427	1.2191	1.4682	1.5241	0.7313	1.0476	0.9055
	2118			1-linoleoyl-GPI (18:2)*	1.16	1.16	1	1.23	1.03	0.83	0.76	0.81	0.67	0.222052	0.221383	0.154676	0.248425	0.826905	0.794087	0.17411	0.316119	0.693052	0.520244	0.0923715	0.323934	0.217797	0.41246	0.233064	0.364127	0.0134766	0.117319	0.051249	0.181005	0.188298	0.111809	0.307192	0.607855	1.0512	1.2162	1.2206	0.7982	0.9836	0.8187
	2122			1-arachidonoyl-GPI (20:4)*	1.26	1.29	1.02	1.31	1.09	0.84	0.69	0.71	0.58	0.0508254	0.0821118	0.0316827	0.0861425	0.823297	0.794087	0.146283	0.29134	0.608901	0.4957	0.0600961	0.267421	0.190661	0.392416	0.070184	0.195981	0.000915146	0.0674154	0.00782048	0.0890525	0.0578949	0.0521889	0.136149	0.472585	0.9813	1.241	1.2665	0.6767	0.8832	0.7403
	2208		Plasmalogen	1-(1-enyl-palmitoyl)-2-oleoyl-GPE (P-16:0/18:1)*	1.14	0.99	0.87	0.84	1.29	1.53	0.95	0.71	1.24	0.252353	0.23926	0.898384	0.679279	0.187242	0.513732	0.0643607	0.180863	0.0445823	0.108882	0.000404153	0.0267517	0.52231	0.577845	0.00434716	0.0606948	0.29454	0.437765	0.287612	0.400829	0.162891	0.10261	0.0025475	0.0479644	1.0353	1.1755	1.0283	0.9879	0.8289	1.2707
	2210			1-(1-enyl-palmitoyl)-2-palmitoyl-GPC (P-16:0/16:0)*	1.09	0.99	0.91	1.05	0.99	0.94	1.12	1.08	1.11	0.324818	0.275892	0.294221	0.372118	0.0388641	0.254125	0.359703	0.445959	0.701611	0.520864	0.616358	0.652767	0.387522	0.512487	0.411864	0.447722	0.125343	0.292339	0.246674	0.372177	0.170639	0.105085	0.470633	0.694981	0.9075	0.9909	0.9028	1.0143	1.0672	1.0002
	2212			1-(1-enyl-palmitoyl)-2-arachidonoyl-GPE (P-16:0/20:4)*	2.31	0.95	0.41	1.01	2.23	2.21	1.01	0.44	2.39	0.0165126	0.0379991	0.587571	0.552594	0.00301326	0.070212	0.947164	0.677526	0.00411761	0.0216752	0.00486588	0.0858887	0.794325	0.687752	0.00959119	0.0814638	0.00248881	0.0769659	0.86577	0.629811	0.124903	0.0863208	0.000467403	0.0184999	0.9296	2.1447	0.8796	0.9411	0.9496	2.0995
	2214			1-(1-enyl-palmitoyl)-2-oleoyl-GPC (P-16:0/18:1)*	1.17	1.18	1.01	1.21	1.08	0.89	1	1.04	0.92	0.0447242	0.0757607	0.0252903	0.073313	0.791656	0.789029	0.00057056	0.00608573	0.0424253	0.106024	0.132015	0.375843	0.897125	0.713466	0.579931	0.50608	0.818335	0.647652	0.945398	0.656419	0.000607867	0.0014827	0.375224	0.6339	0.9301	1.0912	1.1009	0.9334	1.1311	1.0092
	2216			1-(1-enyl-stearoyl)-2-oleoyl-GPE (P-18:0/18:1)	1.04	0.97	0.94	0.79	1.22	1.54	0.83	0.63	1.04	0.934478	0.50493	0.62468	0.570247	0.552431	0.739782	0.0164873	0.0775842	0.263047	0.302505	0.0011136	0.0491408	0.205319	0.40401	0.00526796	0.0645228	0.831268	0.649393	0.0941044	0.234135	0.0893044	0.0696512	0.0178223	0.146786	1.1434	1.1853	1.1091	0.9448	0.7478	1.151
	2217			1-(1-enyl-stearoyl)-2-linoleoyl-GPE (P-18:0/18:2)*	1.29	0.95	0.74	0.76	1.45	1.9	0.81	0.48	1.24	0.321882	0.275892	0.539852	0.528935	0.100011	0.383697	0.0525267	0.160585	0.0809568	0.156093	0.000699122	0.0387462	0.14181	0.338899	0.000170235	0.01274	0.578495	0.559762	0.0340147	0.157232	0.327483	0.165883	0.00200842	0.0407164	1.1165	1.4396	1.0629	0.9086	0.691	1.3138
	2220			1-(1-enyl-palmitoyl)-2-arachidonoyl-GPC (P-16:0/20:4)*	1.24	1.31	1.05	1.15	1.07	0.93	1.09	1.01	0.9	0.00184832	0.00805107	0.000314539	0.00281831	0.514363	0.726819	0.0035344	0.0277538	0.100379	0.17328	0.194722	0.451071	0.643331	0.628	0.801809	0.58727	0.366413	0.463087	0.940009	0.656419	8.42105e-05	0.000299305	0.222915	0.563783	0.8637	1.0745	1.1296	0.9437	1.0867	1.013
	2221			1-(1-enyl-palmitoyl)-2-linoleoyl-GPC (P-16:0/18:2)*	0.98	1.06	1.08	0.95	0.95	1	0.97	0.95	0.87	0.83959	0.478506	0.111002	0.203356	0.0638816	0.310106	0.10654	0.24585	0.625619	0.499762	0.278856	0.484146	0.985722	0.730126	0.592881	0.511208	0.422327	0.502201	0.635544	0.564523	0.115794	0.0818696	0.322606	0.609251	0.9854	0.9633	1.0422	0.9552	0.9118	0.9111
	2225			1-(1-enyl-stearoyl)-2-arachidonoyl-GPE (P-18:0/20:4)*	3.25	1.2	0.37	1.06	3.12	2.93	0.99	0.32	2.58	0.00239219	0.00983469	0.671344	0.595042	0.00542994	0.0930317	0.735196	0.604503	0.000742915	0.00736314	0.00183558	0.0529982	0.661589	0.636283	0.00123075	0.0429815	0.00864252	0.0998587	0.587532	0.542097	0.0114723	0.0156828	0.0003603	0.0169432	0.9035	2.9332	1.0811	0.8952	0.9531	2.7911
	2239		Lysoplasmalogen	1-(1-enyl-palmitoyl)-GPC (P-16:0)*	1.27	1.26	0.99	1.22	1.18	0.96	0.91	0.88	0.85	0.000102699	0.000877888	0.000147182	0.00154324	0.89873	0.817869	0.000351526	0.00444014	0.00615059	0.026463	0.377555	0.55229	0.224567	0.41344	0.11705	0.251537	0.0480058	0.197454	0.0759861	0.220346	1.49543e-06	9.30152e-06	0.63532	0.78364	0.9022	1.149	1.1389	0.8251	1.0074	0.9712
	2240			1-(1-enyl-palmitoyl)-GPE (P-16:0)*	1.43	1.2	0.84	1.18	1.33	1.13	0.93	0.76	1.02	5.46992e-05	0.000540921	0.0160199	0.0530364	0.0379144	0.252605	0.121981	0.266393	0.00295219	0.0171482	0.102338	0.339916	0.517576	0.575081	0.0103473	0.0825536	0.830887	0.649393	0.176568	0.329738	0.000115617	0.00036526	0.0230368	0.164521	0.9094	1.3014	1.0939	0.8413	0.9925	1.1174
	2242			1-(1-enyl-oleoyl)-GPE (P-18:1)*	1.79	1.24	0.69	1.12	1.61	1.44	1.01	0.63	1.32	3.7002e-05	0.000423088	0.0558756	0.126311	0.00691969	0.0996628	0.56361	0.542127	0.00076739	0.00736314	0.00352917	0.0778676	0.983537	0.730126	0.00252124	0.0494158	0.192144	0.358164	0.448299	0.484485	0.000341592	0.000894604	0.000476397	0.0184999	0.8384	1.5034	1.0375	0.8473	0.9459	1.3661
	2244			1-(1-enyl-stearoyl)-GPE (P-18:0)*	1.67	1.26	0.75	1.12	1.42	1.26	0.95	0.64	1.07	3.85732e-06	5.07871e-05	0.0134979	0.0478552	0.0048805	0.086152	0.257643	0.369144	0.000973741	0.00809559	0.0172351	0.167874	0.561877	0.599887	0.000436521	0.0243788	0.883014	0.659918	0.0947833	0.234135	3.75476e-05	0.000158054	0.000905646	0.0296159	0.8515	1.4227	1.0707	0.8118	0.9106	1.1504
	2247		Glycerolipid Metabolism	glycerol	0.88	0.92	1.05	0.83	0.78	0.95	1.31	1.24	1.11	0.410293	0.314725	0.784574	0.646997	0.56513	0.746429	0.177302	0.317543	0.0885499	0.163668	0.670096	0.667979	0.216638	0.41246	0.342044	0.418834	0.747579	0.623352	0.335307	0.423203	0.240159	0.130948	0.572064	0.756239	1.0923	0.9591	1.0093	1.4348	1.1879	1.1242
	2248			glycerol 3-phosphate	0.86	0.88	1.02	0.96	0.87	0.91	1.17	1.3	1.15	0.192239	0.203956	0.435796	0.465037	0.576519	0.75046	0.95014	0.678643	0.253379	0.300033	0.278481	0.484146	0.146366	0.343822	0.0170424	0.097578	0.237438	0.404699	0.0428196	0.165963	0.374242	0.181149	0.46635	0.692371	1.0308	0.8818	0.9036	1.201	1.1475	1.0408
	2253			glycerophosphoglycerol	1.47	1.32	0.9	1.09	1.35	1.24	1.24	0.92	1.26	0.000107688	0.000877888	0.00227671	0.0126987	0.268893	0.567525	0.301356	0.404036	0.000960217	0.00809559	0.0134651	0.144609	0.0341719	0.162773	0.4701	0.468823	0.0179784	0.127643	0.0816101	0.223285	5.5177e-05	0.000225048	0.0199641	0.154221	0.7724	1.1349	1.0205	0.9573	1.0437	1.2893
	2261		Monoacylglycerol	1-oleoylglycerol (18:1)	0.87	0.7	0.8	1.1	0.93	0.84	1.06	1.33	1.4	0.780434	0.459334	0.468995	0.482049	0.641517	0.769305	0.926166	0.669812	0.904816	0.583972	0.834787	0.716451	0.923203	0.721784	0.95437	0.620664	0.561185	0.55633	0.812181	0.614234	0.909559	0.335254	0.818686	0.853476	0.9048	0.7909	0.631	0.9556	1.0521	0.8847
	2262			1-linoleoylglycerol (18:2)	1.2	1.1	0.92	0.92	0.88	0.95	1.19	0.91	0.95	0.04542	0.0761005	0.113944	0.204936	0.639108	0.769305	0.820509	0.63999	0.666991	0.511962	0.831537	0.714848	0.460086	0.557673	0.305288	0.401169	0.41083	0.490949	0.642281	0.56535	0.410657	0.194982	0.212286	0.558894	0.971	1.1652	1.0675	1.1548	1.0642	1.0122
	2287		Diacylglycerol	diacylglycerol (14:0/18:1, 16:0/16:1) [1]*	0.92	0.8	0.87	1.11	1.38	1.25	0.76	0.92	1.31	0.887129	0.494809	0.543767	0.529589	0.436631	0.699358	0.616945	0.568256	0.259547	0.302505	0.512686	0.61895	0.396271	0.51896	0.554044	0.498613	0.578561	0.559762	0.700716	0.576973	0.889953	0.329491	0.425637	0.670702	0.9141	0.838	0.7296	0.6939	0.7689	0.9579
	2288			diacylglycerol (14:0/18:1, 16:0/16:1) [2]*	0.76	0.65	0.85	0.99	1.22	1.24	0.74	0.96	1.39	0.565837	0.382785	0.281531	0.365748	0.595848	0.753413	0.752342	0.613089	0.870215	0.580259	0.641172	0.655451	0.440115	0.545414	0.566057	0.499811	0.838238	0.651675	0.626075	0.560824	0.758827	0.292716	0.647314	0.784625	1.1368	0.8688	0.7398	0.8412	0.8318	1.0286
	2289			diacylglycerol (16:1/18:2 [2], 16:0/18:3 [1])*	0.8	0.81	1.01	0.9	0.9	1	0.81	0.91	0.9	0.427222	0.32454	0.46589	0.480322	0.945553	0.818131	0.082655	0.208804	0.0782555	0.156029	0.922855	0.742957	0.355666	0.504355	0.149749	0.284703	0.130481	0.294514	0.151899	0.309681	0.129243	0.0880972	0.714079	0.814249	1.3748	1.1004	1.1151	1.1177	1.0059	1.0048
	2304			palmitoyl-oleoyl-glycerol (16:0/18:1) [1]*	0.81	0.69	0.86	1.02	1.23	1.21	0.77	0.96	1.36	0.598306	0.395871	0.187576	0.280969	0.403342	0.688232	0.641062	0.575977	0.360338	0.364296	0.637628	0.655451	0.251855	0.440696	0.667146	0.539005	0.589701	0.56679	0.663722	0.5654	0.951829	0.342809	0.286068	0.600478	1.4227	1.1544	0.9881	1.0887	1.1138	1.3436
	2305			palmitoyl-oleoyl-glycerol (16:0/18:1) [2]*	0.83	0.77	0.92	0.98	1.15	1.17	0.85	1.01	1.27	0.786311	0.460548	0.312268	0.385844	0.438939	0.699358	0.957062	0.679542	0.630813	0.500273	0.667856	0.667979	0.607537	0.621357	0.790565	0.585756	0.504086	0.530254	0.964021	0.660878	0.928862	0.339851	0.535848	0.736586	1.3188	1.1005	1.016	1.1263	1.1086	1.2916
	2306			palmitoyl-linoleoyl-glycerol (16:0/18:2) [1]*	0.83	0.88	1.05	0.96	1.11	1.15	0.8	0.93	1.02	0.322643	0.275892	0.456372	0.478439	0.796114	0.789029	0.861903	0.648421	0.698357	0.520244	0.579666	0.634636	0.181023	0.384155	0.459265	0.461974	0.621292	0.573521	0.285319	0.400021	0.688248	0.276444	0.706046	0.812459	1.2498	1.043	1.0975	1.0023	0.9663	1.1146
	2307			palmitoyl-linoleoyl-glycerol (16:0/18:2) [2]*	0.87	0.88	1	0.94	1	1.06	0.81	0.87	0.92	0.405	0.311337	0.307455	0.381652	0.842059	0.797702	0.658423	0.582627	0.718535	0.527056	0.948494	0.751889	0.220633	0.41246	0.339335	0.417656	0.449129	0.507806	0.238252	0.370775	0.552048	0.237703	0.891455	0.873921	1.2462	1.0897	1.0917	1.0111	0.9482	1.0082
	2311			palmitoleoyl-linoleoyl-glycerol (16:1/18:2) [1]*	0.73	0.96	1.32	1.14	1.19	1.05	0.66	1.03	0.82	0.362468	0.294773	0.881147	0.676141	0.271585	0.569319	0.824146	0.63999	0.953961	0.599161	0.786265	0.696449	0.13228	0.325598	0.320396	0.409808	0.115501	0.278811	0.0895794	0.233409	0.580061	0.245439	0.818086	0.853476	1.3594	0.9857	1.3006	0.8913	1.0133	1.0619
	2320			stearoyl-linoleoyl-glycerol (18:0/18:2) [2]*	0.97	0.91	0.93	0.85	1.06	1.25	0.82	0.71	0.95	0.60342	0.3971	0.880826	0.676141	0.486837	0.710764	0.298465	0.401282	0.877066	0.580832	0.25001	0.473016	0.475061	0.558938	0.102107	0.235153	0.596071	0.56679	0.2747	0.395831	0.918501	0.337052	0.367958	0.629729	1.3087	1.2757	1.1909	1.068	0.9054	1.1305
	2322			oleoyl-oleoyl-glycerol (18:1/18:1) [1]*	0.78	0.86	1.1	1.04	0.93	0.9	1	1.34	1.09	0.595996	0.395871	0.894779	0.679279	0.678316	0.769305	0.541351	0.534223	0.921981	0.588861	0.493975	0.612643	0.874754	0.706452	0.390218	0.437233	0.858016	0.656863	0.647916	0.56535	0.976274	0.349489	0.651617	0.784625	1.2602	0.9814	1.0798	1.264	1.3107	1.1756
	2323			oleoyl-oleoyl-glycerol (18:1/18:1) [2]*	0.75	0.88	1.17	1.1	0.92	0.83	1.02	1.49	1.06	0.560056	0.381604	0.972978	0.697462	0.567701	0.746429	0.483785	0.513515	0.971276	0.604186	0.523943	0.622468	0.985178	0.730126	0.389936	0.437233	0.948383	0.677226	0.713147	0.578492	0.99712	0.353896	0.590021	0.761383	1.3084	0.9844	1.1532	1.3347	1.4714	1.2257
	2325			oleoyl-linoleoyl-glycerol (18:1/18:2) [1]	0.75	0.84	1.13	1.02	0.99	0.97	0.88	1.21	1.04	0.312517	0.27356	0.842653	0.665489	0.396438	0.688232	0.485383	0.513515	0.727039	0.530836	0.746618	0.688783	0.586796	0.611077	0.613708	0.516178	0.83639	0.651287	0.922546	0.651084	0.933669	0.340305	0.461325	0.6917	1.3985	1.0459	1.1781	1.2375	1.2659	1.2296
	2326			oleoyl-linoleoyl-glycerol (18:1/18:2) [2]	0.8	0.88	1.1	1	0.93	0.93	0.88	1.1	0.93	0.284556	0.258998	0.820806	0.657083	0.377554	0.675425	0.917107	0.669812	0.575563	0.480597	0.509862	0.61895	0.600078	0.618648	0.906628	0.612523	0.481177	0.518659	0.679174	0.567485	0.75777	0.292716	0.515857	0.726781	1.3761	1.1004	1.2093	1.2101	1.2095	1.1266
	2330			linoleoyl-linoleoyl-glycerol (18:2/18:2) [1]*	0.69	0.62	0.91	1.13	1.02	0.9	0.7	1.16	1.16	0.508001	0.360221	0.472192	0.482049	0.952217	0.818131	0.235177	0.356442	0.650447	0.504739	0.48626	0.610171	0.386496	0.512487	0.922028	0.612544	0.806438	0.6472	0.706807	0.578247	0.855879	0.322149	0.420357	0.670702	1.8604	1.2759	1.1547	1.311	1.482	1.3378
	2333			linoleoyl-linolenoyl-glycerol (18:2/18:3) [2]*	0.53	0.55	1.03	0.7	0.64	0.91	0.66	0.86	0.76	0.000561122	0.00315863	0.00325345	0.0157189	0.509312	0.725398	0.00358501	0.0277538	0.000118297	0.00203394	0.188788	0.442022	0.135597	0.330186	0.277077	0.38092	0.0373152	0.172925	0.0881947	0.233409	6.26315e-06	2.99665e-05	0.368258	0.629729	2.202	1.1674	1.2046	1.4448	1.0092	0.9181
	2336			stearoyl-arachidonoyl-glycerol (18:0/20:4) [1]*	1.77	1.08	0.61	0.94	2.41	2.56	0.94	0.5	2.08	0.0255042	0.0507152	0.860554	0.67202	0.0312049	0.227221	0.761621	0.616876	0.00413496	0.0216752	0.00189016	0.0529982	0.499706	0.56584	0.00205526	0.0459127	0.0474981	0.197454	0.363416	0.438422	0.0812636	0.0658375	0.00147452	0.0335451	0.9506	1.6841	1.0306	0.8895	0.8389	2.1452
	2337			stearoyl-arachidonoyl-glycerol (18:0/20:4) [2]*	1.8	1.08	0.6	0.89	2.32	2.61	0.94	0.46	2.01	0.0372691	0.0668458	0.897808	0.679279	0.0412392	0.262286	0.541586	0.534223	0.0203216	0.0656769	0.00468832	0.085608	0.513761	0.572078	0.00125063	0.0429815	0.128554	0.294514	0.211124	0.345851	0.202682	0.11782	0.00350513	0.0629825	0.9691	1.7402	1.0499	0.9094	0.8072	2.1071
	2339			oleoyl-arachidonoyl-glycerol (18:1/20:4) [2]*	1.09	0.94	0.86	1.05	1.14	1.08	0.91	0.88	1.11	0.467906	0.342039	0.463003	0.478439	0.133619	0.464703	0.672696	0.582627	0.816699	0.566208	0.861479	0.727566	0.492874	0.563455	0.35329	0.425455	0.998486	0.688651	0.515818	0.519825	0.479436	0.214924	0.628923	0.78364	1.0145	1.1053	0.9507	0.927	0.9723	1.0537
	2340			linoleoyl-arachidonoyl-glycerol (18:2/20:4) [1]*	1.01	0.88	0.87	1.05	0.84	0.8	0.87	0.91	0.83	0.705705	0.434702	0.197317	0.286841	0.0865376	0.365292	0.902457	0.666082	0.0509171	0.120254	0.0394127	0.2226	0.368712	0.508528	0.278936	0.381215	0.177991	0.347901	0.198688	0.337315	0.0193658	0.0238523	0.879789	0.873921	1.1885	1.1973	1.046	1.0318	1.0842	0.8711
	2341			linoleoyl-arachidonoyl-glycerol (18:2/20:4) [2]*	1.03	0.98	0.95	1.16	1.03	0.89	0.8	0.89	0.84	0.678637	0.425141	0.661244	0.591198	0.377031	0.675425	0.216591	0.34538	0.927745	0.591663	0.202005	0.454832	0.0967837	0.269133	0.231731	0.364127	0.147377	0.313443	0.101216	0.243701	0.277404	0.145915	0.849211	0.862229	1.1119	1.1478	1.0881	0.8855	1.0256	0.9126
	2366		Sphingolipid Metabolism	sphinganine	3.13	1.25	0.4	1.18	2.4	2.03	1.35	0.51	2.6	0.000715685	0.00384365	0.48591	0.491235	0.00349367	0.075376	0.388334	0.460228	0.00137572	0.0107516	0.0122573	0.138099	0.457689	0.557271	0.049479	0.164973	0.00153602	0.0674154	0.27727	0.395869	0.0039997	0.00692489	0.0011272	0.0322552	0.8133	2.5455	1.0171	1.1014	1.3009	2.6471
	2367			sphinganine-1-phosphate	2.87	1.03	0.36	1.18	3.01	2.54	1.16	0.48	3.41	0.00318218	0.0122562	0.99467	0.702264	0.00229382	0.0556755	0.312269	0.411588	0.00153768	0.0116512	0.0191734	0.175052	0.940023	0.726106	0.0840008	0.21879	0.00577281	0.0929011	0.578178	0.538791	0.011922	0.0160029	0.00114441	0.0322552	0.927	2.6638	0.9509	1.0774	1.2758	3.2383
	2370			N-palmitoyl-sphinganine (d18:0/16:0)	1.13	0.89	0.79	1.04	1.36	1.31	0.95	0.87	1.45	0.173226	0.192068	0.570825	0.548085	0.0487944	0.266211	0.600627	0.563837	0.0204873	0.0657181	0.0628664	0.273801	0.790709	0.687282	0.396233	0.439334	0.0988524	0.257971	0.819644	0.614234	0.315453	0.160828	0.0224543	0.164135	1.099	1.243	0.977	1.0415	1.0808	1.4166
	2371			N-palmitoyl-sphingadienine (d18:2/16:0)*	1.22	1.16	0.95	1.1	1	0.91	1.21	1.09	1.04	0.108854	0.139751	0.213403	0.297922	0.696019	0.769305	0.48572	0.513515	0.613669	0.496726	0.243569	0.473016	0.231102	0.421591	0.672149	0.541089	0.802671	0.645865	0.540222	0.529347	0.243643	0.132353	0.461021	0.6917	0.908	1.1071	1.0546	1.0966	1.2016	1.0931
	2372			N-behenoyl-sphingadienine (d18:2/22:0)*	0.94	1.13	1.2	1.06	1.18	1.11	1.03	1.17	1.08	0.492916	0.353637	0.150326	0.248425	0.0308124	0.227203	0.844445	0.642888	0.202561	0.261931	0.275041	0.482266	0.914516	0.718267	0.702223	0.547116	0.839899	0.651916	0.979488	0.662275	0.0545231	0.0494359	0.715926	0.814249	0.9818	0.9191	1.1048	1.0154	1.0779	1.195
	2380			myristoyl dihydrosphingomyelin (d18:0/14:0)*	0.97	0.97	1	0.97	1.01	1.05	0.95	0.95	0.99	0.766447	0.4554	0.907648	0.680799	0.667543	0.769305	0.471045	0.510367	0.878331	0.580832	0.588579	0.636069	0.669196	0.636957	0.58565	0.508591	0.612942	0.572379	0.612591	0.55263	0.715207	0.282447	0.957854	0.873921	1.1274	1.0887	1.0929	1.0696	1.0323	1.0789
	2381			palmitoyl dihydrosphingomyelin (d18:0/16:0)*	0.93	0.97	1.04	0.93	0.97	1.04	0.89	0.9	0.9	0.0795611	0.110688	0.615438	0.565683	0.184834	0.513732	0.142236	0.286851	0.61843	0.497645	0.353474	0.534792	0.343472	0.504355	0.416398	0.450458	0.344308	0.455125	0.343786	0.42692	0.0684852	0.0585531	0.955108	0.873921	1.1457	1.0609	1.1059	1.0237	0.9523	0.9922
	2382			behenoyl dihydrosphingomyelin (d18:0/22:0)*	0.95	0.96	1.01	0.86	0.86	1.01	0.94	0.84	0.85	0.401986	0.311337	0.566536	0.545664	0.780481	0.789029	0.0649628	0.180863	0.0217718	0.0673264	0.570829	0.630058	0.412673	0.529964	0.261362	0.375176	0.170483	0.341125	0.254551	0.376242	0.0800346	0.0652866	0.44243	0.683688	1.2244	1.1666	1.1753	1.1485	0.9842	0.9932
	2383			palmitoyl sphingomyelin (d18:1/16:0)	1.01	1.03	1.02	1.02	1.01	0.99	1	1.01	0.98	0.713446	0.436531	0.113585	0.204936	0.200653	0.524938	0.399444	0.464409	0.454016	0.416996	0.950577	0.752414	0.904956	0.717193	0.967633	0.627118	0.669668	0.58973	0.86008	0.628829	0.256173	0.137812	0.634118	0.78364	0.986	0.9967	1.0196	0.9895	1.0054	0.9997
	2384			stearoyl sphingomyelin (d18:1/18:0)	1.2	1.21	1.01	1.19	1.09	0.92	1.03	1.02	0.93	0.000479681	0.00294031	0.00041275	0.00356852	0.956465	0.818131	0.000226277	0.00310309	0.00422913	0.0217215	0.376359	0.55229	0.946794	0.72752	0.9908	0.633294	0.594144	0.56679	0.819516	0.614234	3.19575e-06	1.65645e-05	0.759846	0.833641	0.9069	1.0879	1.0949	0.9323	1.1087	1.0196
	2385			behenoyl sphingomyelin (d18:1/22:0)*	1.13	1.06	0.94	0.93	0.9	0.97	1.13	0.93	0.96	0.233493	0.22966	0.480343	0.488074	0.606583	0.753413	0.395444	0.463303	0.207126	0.264187	0.64908	0.659541	0.47465	0.558938	0.495596	0.479645	0.520704	0.533734	0.810625	0.614234	0.787393	0.301387	0.265383	0.591583	0.9988	1.1259	1.0607	1.1315	1.0517	1.0212
	2386			tricosanoyl sphingomyelin (d18:1/23:0)*	0.96	1.05	1.09	0.93	0.95	1.02	0.99	0.95	0.89	0.280688	0.257148	0.482579	0.489338	0.0687109	0.320207	0.241482	0.358084	0.280812	0.312704	0.960898	0.752708	0.603331	0.619518	0.584574	0.508591	0.18115	0.349827	0.387071	0.446203	0.234986	0.128776	0.353796	0.628065	1.0485	1.0079	1.099	1.0338	0.9592	0.9805
	2387			lignoceroyl sphingomyelin (d18:1/24:0)	1.03	1.06	1.03	0.97	0.96	0.99	0.96	0.91	0.87	0.550226	0.377012	0.207812	0.295986	0.483531	0.707712	0.761061	0.616876	0.427358	0.399338	0.614161	0.651745	0.529806	0.579903	0.24722	0.369411	0.0718013	0.216654	0.178872	0.33008	0.94241	0.341551	0.345481	0.62275	1.0168	1.0459	1.0803	0.9774	0.95	0.9395
	2389			sphingomyelin (d18:1/14:0, d16:1/16:0)*	0.88	0.89	1.01	1	1.01	1.01	0.86	0.98	0.97	0.000164141	0.00122568	0.000523623	0.00423024	0.676793	0.769305	0.818365	0.63999	0.82365	0.567367	0.998237	0.754069	0.0843667	0.257363	0.686555	0.54235	0.598739	0.56679	0.354216	0.43634	0.0128036	0.0168545	0.0051112	0.0756124	1.1167	0.9848	0.9987	0.9566	0.9607	0.9675
	2390			sphingomyelin (d18:2/14:0, d18:1/14:1)*	1.06	1.09	1.02	1.03	1.09	1.06	0.93	0.9	0.93	0.173106	0.192068	0.0488534	0.114101	0.502232	0.718828	0.954372	0.679123	0.482316	0.432815	0.516879	0.61895	0.519857	0.576371	0.264648	0.375176	0.267282	0.420326	0.319194	0.420674	0.165535	0.10322	0.553629	0.740676	1.0191	1.0825	1.1065	0.9496	0.9759	1.0315
	2391			sphingomyelin (d17:1/16:0, d18:1/15:0, d16:1/17:0)*	1.01	1.03	1.02	1.03	1.04	1.01	1.04	1.06	1.05	0.870295	0.489148	0.348004	0.409622	0.418354	0.692791	0.209361	0.342966	0.292306	0.321341	0.87406	0.732003	0.983615	0.730126	0.745082	0.565178	0.98589	0.686832	0.911601	0.647793	0.353276	0.175438	0.701031	0.812459	1.0275	1.0382	1.0611	1.0653	1.0994	1.1106
	2392			sphingomyelin (d18:2/16:0, d18:1/16:1)*	1.02	1.05	1.03	1.08	1.03	0.96	1.03	1.09	1.01	0.543295	0.374828	0.139407	0.235277	0.355792	0.659622	0.0171116	0.0789735	0.157263	0.225326	0.342555	0.525246	0.873634	0.706452	0.274078	0.380325	0.901306	0.666368	0.613152	0.55263	0.0617107	0.0551892	0.320825	0.609251	0.969	0.9914	1.022	0.9975	1.0791	1.032
	2393			sphingomyelin (d18:1/17:0, d17:1/18:0, d19:1/16:0)	1.12	1.16	1.04	1.08	1.07	0.98	1.06	1.02	0.97	0.00492282	0.016525	0.000203753	0.00200822	0.238468	0.553806	0.0072782	0.0452484	0.0186773	0.0612844	0.786493	0.696449	0.896782	0.713466	0.97412	0.627118	0.623165	0.574152	0.908049	0.646924	6.13237e-05	0.000238394	0.443449	0.683688	0.9318	1.0434	1.0818	0.9836	1.0668	1.0496
	2394			sphingomyelin (d18:1/18:1, d18:2/18:0)	1.12	1.14	1.02	1.14	1.05	0.92	1.03	1.05	0.94	0.0057217	0.0177418	0.00211899	0.0122853	0.697293	0.769305	0.00151103	0.0136842	0.0887186	0.163668	0.127271	0.375843	0.848995	0.698889	0.710986	0.549578	0.56851	0.556732	0.995979	0.664276	0.000169997	0.000486147	0.348797	0.62275	0.9161	1.0294	1.0483	0.9443	1.0791	0.99
	2395			sphingomyelin (d18:1/20:0, d16:1/22:0)*	1.14	1.08	0.95	1.07	1.16	1.08	1	0.94	1.07	0.0385182	0.0678536	0.3929	0.440984	0.189134	0.514839	0.114662	0.259236	0.000696776	0.00730492	0.0367226	0.21829	0.636957	0.628	0.4179	0.450992	0.267098	0.420326	0.95345	0.658488	0.00595796	0.00944158	0.0415173	0.237507	0.9362	1.0707	1.0138	0.9356	1.0057	1.0826
	2396			sphingomyelin (d18:1/20:1, d18:2/20:0)*	1.18	1.13	0.95	1.21	1.05	0.87	1.05	1.08	0.98	0.00930953	0.0256113	0.100959	0.190626	0.272681	0.569319	0.00130604	0.0120552	0.262027	0.302505	0.032741	0.209622	0.722992	0.656482	0.433393	0.457415	0.984614	0.686832	0.656698	0.5654	0.000437608	0.00111098	0.70873	0.812459	0.8955	1.058	1.0096	0.9436	1.1431	0.9896
	2397			sphingomyelin (d18:1/21:0, d17:1/22:0, d16:1/23:0)*	0.98	1	1.03	0.99	1.05	1.06	0.95	0.96	0.99	0.458716	0.337709	0.817869	0.656435	0.593712	0.753413	0.981085	0.683542	0.438444	0.407185	0.451847	0.595197	0.365306	0.508076	0.558831	0.498613	0.633193	0.578185	0.485696	0.509024	0.654447	0.267804	0.755513	0.833509	1.0208	0.998	1.0255	0.9692	0.9559	1.0177
	2398			sphingomyelin (d18:1/22:1, d18:2/22:0, d16:1/24:1)*	1.03	0.98	0.94	1.05	0.99	0.94	1.01	1.03	1.03	0.570914	0.383292	0.346328	0.409622	0.121183	0.4412	0.122102	0.266393	0.775	0.552432	0.225219	0.473016	0.817667	0.694129	0.832836	0.593456	0.730724	0.614606	0.907413	0.646924	0.128112	0.0878072	0.657528	0.785679	0.9709	1.0044	0.9476	0.9838	1.036	0.9769
	2399			sphingomyelin (d18:2/23:0, d18:1/23:1, d17:1/24:1)*	1.1	1.06	0.96	1.06	1.08	1.02	0.98	0.95	1.01	0.145673	0.170836	0.500097	0.502961	0.406514	0.688232	0.0789311	0.207024	0.0820499	0.157448	0.959116	0.752708	0.470029	0.557673	0.537188	0.495881	0.815223	0.6472	0.575175	0.538791	0.0672953	0.0577342	0.7137	0.814249	0.9772	1.0703	1.031	0.9562	1.0178	1.0367
	2400			sphingomyelin (d18:1/24:1, d18:2/24:0)*	1.14	1.16	1.02	1.08	1.11	1.03	1.04	0.98	0.99	0.0225732	0.0468313	0.00972977	0.0374601	0.717769	0.776917	0.069825	0.189348	0.0220043	0.0675592	0.551382	0.622468	0.936585	0.726106	0.808485	0.588277	0.917317	0.675104	0.921931	0.651084	0.00197056	0.00389104	0.913182	0.873921	0.8947	1.0176	1.035	0.9268	0.9991	1.0277
	2401			sphingomyelin (d18:2/24:1, d18:1/24:2)*	1.13	1.04	0.93	1.09	1.07	0.98	1.08	1.05	1.11	0.0039709	0.0143854	0.423333	0.458508	0.0234333	0.199052	0.0130231	0.064789	0.0139645	0.0508685	0.94143	0.74853	0.50681	0.568747	0.669689	0.540082	0.164056	0.333631	0.3776	0.446203	0.00119367	0.00259426	0.227754	0.563783	0.9015	1.015	0.9405	0.9735	1.0641	1.0399
	2404			sphingosine	3.63	1.23	0.34	1.19	2.81	2.36	1.26	0.41	2.87	0.0011013	0.00537277	0.539876	0.528935	0.00422241	0.0819888	0.405606	0.469115	0.000900251	0.00806173	0.00776912	0.108264	0.558871	0.599887	0.0205354	0.10599	0.000473413	0.0674154	0.202304	0.340098	0.00468916	0.00788278	0.000903886	0.0296159	0.8038	2.9154	0.9921	1.0107	1.2074	2.8436
	2405			sphingosine 1-phosphate	1.92	1.07	0.56	1.12	1.99	1.78	1.04	0.61	1.93	0.00390618	0.0142925	0.720043	0.621439	0.00743132	0.100673	0.39812	0.464409	0.000963587	0.00809559	0.00853735	0.113021	0.976108	0.72987	0.0414122	0.149532	0.00452806	0.0869434	0.632612	0.56403	0.0102148	0.0144399	0.00142951	0.0335451	0.8916	1.7098	0.9519	0.9254	1.0345	1.8373
	2408			sphingomyelin (d18:2/23:1)*	1.06	0.97	0.91	1.07	1	0.94	1.07	1.08	1.1	0.537718	0.371924	0.217734	0.301816	0.0588296	0.297998	0.0777707	0.205101	0.885209	0.582691	0.0669181	0.281234	0.966015	0.729536	0.559318	0.498613	0.56729	0.556666	0.665666	0.5654	0.0323039	0.0340556	0.658968	0.785679	0.9845	1.0434	0.9546	1.0535	1.1226	1.0507
	2409			sphingomyelin (d18:2/21:0, d16:2/23:0)*	1.01	0.99	0.98	1.1	1.04	0.94	0.94	1.02	0.99	0.737118	0.445061	0.385687	0.438959	0.577523	0.75046	0.0453685	0.146148	0.660177	0.508548	0.129793	0.375843	0.230841	0.421591	0.924061	0.612544	0.636937	0.580197	0.552846	0.533794	0.290301	0.150472	0.255458	0.579554	1.0429	1.0554	1.0295	0.9795	1.0792	1.0177
	2410			sphingomyelin (d18:1/20:2, d18:2/20:1, d16:1/22:2)*	1.08	0.96	0.88	1.06	0.96	0.9	1.15	1.13	1.15	0.111277	0.141373	0.367788	0.427472	0.0120742	0.132708	0.0821098	0.208804	0.744371	0.537748	0.0481392	0.243427	0.384579	0.512487	0.361623	0.427925	0.264612	0.420326	0.305126	0.410531	0.00611962	0.00963637	0.904969	0.873921	0.9834	1.0648	0.9411	1.1291	1.2022	1.0833
	2411			sphingomyelin (d18:2/24:2)*	1.04	0.98	0.94	1.02	0.91	0.89	1.12	1.11	1.05	0.561274	0.381723	0.778643	0.643827	0.371539	0.67424	0.665299	0.582627	0.280624	0.312704	0.13885	0.382948	0.312985	0.482074	0.357406	0.427713	0.609683	0.571547	0.350967	0.433481	0.240529	0.130948	0.831653	0.860377	0.9661	1.0021	0.9434	1.0859	1.1117	0.9915
	2414			sphingomyelin (d18:1/25:0, d19:0/24:1, d20:1/23:0, d19:1/24:0)*	0.75	0.73	0.97	1.01	0.88	0.87	0.8	1.09	0.98	0.0607885	0.0915315	0.0764206	0.156497	0.907934	0.818131	0.824559	0.63999	0.453938	0.416996	0.337822	0.525246	0.688681	0.641823	0.740892	0.563915	0.96946	0.680294	0.969568	0.660878	0.191446	0.11287	0.311527	0.609153	1.5572	1.161	1.1291	1.2481	1.2627	1.1027
	2415			sphingomyelin (d18:1/22:2, d18:2/22:1, d16:1/24:2)*	1.03	0.96	0.93	1.07	1	0.93	1.08	1.11	1.12	0.676872	0.425141	0.230384	0.312889	0.0966292	0.382918	0.0840297	0.210663	0.633193	0.50117	0.227691	0.473016	0.635641	0.628	0.25787	0.375176	0.185728	0.355822	0.286391	0.400323	0.112319	0.0803006	0.46093	0.6917	1.0097	1.0415	0.9681	1.087	1.1594	1.0816
	2416			sphingomyelin (d18:0/20:0, d16:0/22:0)*	1.1	1.1	1	0.96	1.05	1.1	1.01	0.88	0.97	0.207821	0.210232	0.176945	0.270807	0.921942	0.818131	0.954704	0.679123	0.261103	0.302505	0.239285	0.473016	0.715603	0.651568	0.397646	0.439756	0.653308	0.585738	0.563617	0.535873	0.218708	0.123109	0.588973	0.761383	1.0529	1.1549	1.1532	1.0645	1.02	1.1174
	2417			sphingomyelin (d18:0/18:0, d19:0/17:0)*	1.22	1.25	1.02	1.17	1.14	0.97	0.96	0.92	0.88	0.013168	0.0321206	0.00695507	0.0295475	0.790725	0.789029	0.0268657	0.10481	0.0254384	0.0738811	0.909417	0.742088	0.664262	0.636358	0.54494	0.498306	0.508291	0.530402	0.546813	0.531482	0.000987714	0.00219412	0.925797	0.873921	0.9862	1.2036	1.2306	0.9497	1.1123	1.0805
	2418			sphingomyelin (d17:2/16:0, d18:2/15:0)*	1.13	1.11	0.98	1.11	1.08	0.97	1.04	1.02	1.02	0.1104	0.141032	0.189424	0.281996	0.756701	0.789029	0.136472	0.282345	0.408764	0.388127	0.533617	0.622468	0.880609	0.707846	0.830633	0.593456	0.740529	0.619472	0.80878	0.614234	0.0880394	0.0690978	0.93692	0.873921	1.0258	1.1632	1.1359	1.0707	1.1896	1.1577
	2419			sphingomyelin (d18:2/18:1)*	0.99	0.98	1	1.05	0.99	0.94	0.99	1.05	0.99	0.677767	0.425141	0.675766	0.596814	0.99772	0.830993	0.294578	0.39985	0.788666	0.55444	0.456853	0.598712	0.669112	0.636957	0.742402	0.564103	0.947088	0.677226	0.950411	0.657362	0.846053	0.318933	0.586699	0.761383	1.0456	1.0332	1.0288	1.0314	1.0819	1.0167
	2420			sphingomyelin (d18:1/19:0, d19:1/18:0)*	1.07	1.09	1.02	1.07	1.07	1	1.1	1.1	1.08	0.175342	0.193243	0.0818606	0.162667	0.673035	0.769305	0.0205284	0.0871965	0.0213167	0.0668814	0.937334	0.747519	0.807947	0.693093	0.574441	0.504225	0.652796	0.585738	0.664515	0.5654	0.00961057	0.0138124	0.787684	0.84368	0.9488	1.0149	1.0335	1.044	1.1162	1.1164
	2424			N-stearoyl-sphinganine (d18:0/18:0)*	2.19	1.08	0.49	1.14	2.14	1.88	1.18	0.61	2.33	0.00218375	0.00929095	0.510588	0.509247	0.00927502	0.110264	0.326698	0.424955	0.00609366	0.026463	0.0571504	0.26089	0.639801	0.628	0.303543	0.40094	0.0649024	0.205635	0.602701	0.547439	0.00935517	0.0137725	0.00817529	0.0995984	0.8693	1.9051	0.9413	1.0262	1.1704	2.1966
	2425			sphingadienine	2.37	0.98	0.41	1.11	2.15	1.93	1.06	0.5	2.34	0.00453788	0.0158132	0.629927	0.573812	0.000825594	0.0300581	0.492876	0.516511	0.000881446	0.00806128	0.00529132	0.0875607	0.878746	0.707846	0.0190915	0.10035	0.00060463	0.0674154	0.559818	0.535266	0.0257423	0.0292878	0.000184105	0.0114389	0.9306	2.2036	0.9091	0.9868	1.0988	2.1247
	2466			sphingomyelin (d17:1/14:0, d16:1/15:0)*	1.08	1.11	1.03	1.07	1.05	0.98	0.97	0.96	0.92	0.13168	0.160828	0.0317584	0.0861425	0.474389	0.707284	0.643201	0.575977	0.901101	0.583652	0.748033	0.688888	0.773977	0.68089	0.511571	0.485081	0.322681	0.447762	0.502946	0.515125	0.210976	0.121153	0.338563	0.6187	1.0479	1.1307	1.1599	1.0191	1.0859	1.069
	2468		Ceramides	N-palmitoyl-sphingosine (d18:1/16:0)	1.12	1.09	0.97	1.02	1.15	1.13	1.13	1.02	1.19	0.0750346	0.107665	0.192039	0.283347	0.602196	0.753413	0.619855	0.568256	0.0227112	0.0692351	0.065179	0.276117	0.574329	0.606757	0.922972	0.612544	0.287035	0.43441	0.576814	0.538791	0.0404864	0.0398416	0.23217	0.567926	0.9331	1.0493	1.0132	1.0552	1.0722	1.2094
	2470			N-stearoyl-sphingosine (d18:1/18:0)*	1.25	1.22	0.98	1.12	1.25	1.11	1.23	1.1	1.25	0.000990308	0.00496366	0.0022271	0.0126987	0.75979	0.789029	0.0236292	0.0977719	0.000257658	0.00346099	0.0802639	0.299315	0.324395	0.492524	0.683212	0.54235	0.188842	0.356134	0.333809	0.423203	1.80113e-05	7.72615e-05	0.31948	0.609251	0.8494	1.0655	1.0397	1.0437	1.1719	1.3028
	2473			ceramide (d16:1/24:1, d18:1/22:1)*	0.98	0.96	0.97	1.05	1.07	1.01	1.24	1.33	1.38	0.755212	0.451515	0.833453	0.664614	0.587486	0.752514	0.457337	0.500029	0.896185	0.583652	0.399203	0.563712	0.321912	0.49141	0.250555	0.373146	0.307383	0.441667	0.270032	0.390309	0.586274	0.246808	0.952109	0.873921	0.9959	0.978	0.953	1.236	1.3038	1.3176
	2474			ceramide (d18:1/14:0, d16:1/16:0)*	0.98	0.93	0.95	0.91	0.85	0.94	1.01	0.93	0.93	0.704855	0.434702	0.524398	0.51893	0.787339	0.789029	0.465596	0.505603	0.26048	0.302505	0.666089	0.667979	0.792235	0.687282	0.59464	0.511208	0.512299	0.530753	0.533337	0.527541	0.452179	0.20685	0.937339	0.873921	1.1697	1.1447	1.0841	1.1781	1.0675	1.0059
	2475			ceramide (d18:1/17:0, d17:1/18:0)*	1.2	1.23	1.03	1.12	1.29	1.15	1.17	1.1	1.23	0.0167925	0.0382439	0.00351248	0.016644	0.521703	0.726819	0.058952	0.17575	0.000291296	0.00379426	0.0379612	0.220899	0.730217	0.659342	0.920718	0.612544	0.490742	0.52015	0.690412	0.572528	6.07186e-05	0.000238394	0.545003	0.740676	0.8919	1.0684	1.0994	1.0439	1.171	1.3499
	2476			ceramide (d18:1/20:0, d16:1/22:0, d20:1/18:0)*	1.02	1.09	1.07	0.99	1.11	1.13	1.34	1.3	1.37	0.700194	0.432765	0.198872	0.2874	0.344013	0.647153	0.966716	0.683364	0.234338	0.289447	0.249991	0.473016	0.173432	0.378054	0.223481	0.359329	0.18761	0.356134	0.166092	0.319109	0.175537	0.10678	0.966881	0.875235	0.9537	0.9682	1.0358	1.279	1.2605	1.4224
	2477			ceramide (d18:2/24:1, d18:1/24:2)*	1.09	1.07	0.98	1.04	1.17	1.12	1.23	1.17	1.34	0.0681303	0.101335	0.153307	0.248425	0.662172	0.769305	0.227989	0.354142	0.0281792	0.0786528	0.273466	0.481097	0.311637	0.482074	0.449085	0.461096	0.189721	0.356399	0.282556	0.398541	0.0271652	0.0303078	0.546937	0.740676	0.8973	0.9818	0.9631	1.1007	1.149	1.2919
	2478			glycosyl-N-palmitoyl-sphingosine (d18:1/16:0)	0.98	1.02	1.04	0.99	1.01	1.02	1.16	1.17	1.14	0.293855	0.262884	0.972063	0.697462	0.259619	0.564309	0.76712	0.617789	0.547092	0.470256	0.377069	0.55229	0.467166	0.557673	0.329289	0.409808	0.364146	0.46143	0.368877	0.439979	0.348014	0.17317	0.846534	0.862229	0.9105	0.8912	0.9286	1.0538	1.0398	1.061
	2479			glycosyl-N-stearoyl-sphingosine (d18:1/18:0)	1.12	1.14	1.01	1	1.02	1.02	1.46	1.3	1.31	0.0542004	0.0836775	0.019545	0.0613168	0.637534	0.769305	0.518236	0.528403	0.891371	0.583652	0.627525	0.655451	0.250333	0.440474	0.393017	0.437889	0.519977	0.533734	0.369421	0.439979	0.116266	0.0818696	0.271917	0.594191	0.9023	1.012	1.0256	1.3216	1.3195	1.3436
	2482			glycosyl-N-behenoyl-sphingadienine (d18:2/22:0)*	1.23	1.27	1.03	1.04	1.02	0.98	1.2	1.02	0.97	0.0117079	0.0299569	0.00281841	0.0143189	0.566747	0.746429	0.279819	0.389298	0.390441	0.38056	0.854156	0.726013	0.346339	0.504355	0.934468	0.614455	0.750356	0.623514	0.79177	0.611668	0.0109768	0.0151805	0.249365	0.579554	0.8134	0.997	1.0294	0.9761	1.0168	0.9974
	2484			glycosyl-N-(2-hydroxynervonoyl)-sphingosine (d18:1/24:1(2OH))*	1.15	1.19	1.03	1.04	1.01	0.97	1.15	1.04	0.97	0.0379823	0.0674635	0.00877692	0.0351653	0.521958	0.726819	0.0687381	0.18746	0.176789	0.242782	0.672349	0.667979	0.704123	0.646839	0.837013	0.594536	0.749322	0.623514	0.923205	0.651084	0.00805138	0.0120673	0.591405	0.761383	0.9095	1.0496	1.0809	1.0428	1.0885	1.0514
	2485			glycosyl-N-stearoyl-sphinganine (d18:0/18:0)*	1.09	1.04	0.96	0.92	0.97	1.06	1.65	1.39	1.53	0.404618	0.311337	0.608103	0.561193	0.736205	0.78672	0.22517	0.353193	0.129913	0.202325	0.717258	0.684962	0.114113	0.300743	0.579952	0.50608	0.597889	0.56679	0.326616	0.420674	0.758857	0.292716	0.255836	0.579554	0.9919	1.0806	1.034	1.6319	1.4993	1.5871
	2488			lactosyl-N-palmitoyl-sphingosine (d18:1/16:0)	1.57	1.28	0.82	0.87	0.68	0.78	1.59	0.88	0.84	0.139208	0.166456	0.688434	0.603674	0.256092	0.563539	0.376462	0.458615	0.0919329	0.16534	0.388659	0.556241	0.103716	0.282305	0.546507	0.498306	0.718412	0.608887	0.712704	0.578492	0.360135	0.177429	0.190324	0.539968	0.7117	1.1197	0.9133	1.1337	0.9821	0.7663
	2492			glycosyl ceramide (d16:1/24:1, d18:1/22:1)*	1.14	1.1	0.96	1.22	1.11	0.91	1.31	1.4	1.33	0.455161	0.337127	0.438637	0.46587	0.976736	0.819847	0.0324584	0.113718	0.139906	0.211008	0.532255	0.622468	0.579528	0.608435	0.14767	0.283161	0.309498	0.443387	0.244385	0.372177	0.106536	0.0777301	0.610804	0.774697	0.8867	1.015	0.9756	1.1616	1.4165	1.2945
	2493			glycosyl ceramide (d18:1/20:0, d16:1/22:0)*	1.14	1.12	0.98	0.95	0.99	1.04	1.26	1.05	1.12	0.0234776	0.0474734	0.0369695	0.0958886	0.835629	0.794087	0.838956	0.642888	0.620552	0.497645	0.490919	0.612636	0.301303	0.479885	0.811603	0.588653	0.603952	0.568133	0.535834	0.52889	0.146745	0.0953256	0.188355	0.53867	0.8851	1.0075	0.9903	1.1163	1.0588	1.1059
	2494			glycosyl ceramide (d18:1/23:1, d17:1/24:1)*	1.35	1.36	1	1.09	0.79	0.73	1.31	1.05	0.76	0.191421	0.203956	0.0619353	0.133284	0.538188	0.730252	0.446942	0.493157	0.939433	0.596462	0.42029	0.576407	0.476693	0.558938	0.832364	0.593456	0.318223	0.447762	0.968607	0.660878	0.280473	0.146944	0.355633	0.629415	0.6921	0.9354	0.9382	0.9077	0.9856	0.7157
	2495			glycosyl ceramide (d18:2/24:1, d18:1/24:2)*	1.2	1.2	1	1.09	1.02	0.93	1.1	0.99	0.93	0.00120595	0.00565703	0.000919835	0.00604401	0.919596	0.818131	0.040985	0.135669	0.194451	0.254825	0.477996	0.605541	0.626367	0.624475	0.898129	0.612523	0.64384	0.582092	0.971067	0.660878	0.00052561	0.00132092	0.267548	0.591583	0.8906	1.0716	1.0675	0.9754	1.0654	0.9924
	2503		Mevalonate Metabolism	3-hydroxy-3-methylglutarate	0.98	0.96	0.98	0.92	0.88	0.97	1.24	1.16	1.14	0.511629	0.360843	0.18098	0.274425	0.469679	0.706178	0.0283626	0.105531	0.902963	0.583652	0.0263082	0.185749	0.1876	0.390726	0.42809	0.455625	0.070819	0.216395	0.172835	0.324967	0.131827	0.0886442	0.107606	0.412706	0.9994	0.978	0.9575	1.2387	1.1346	1.0954
	2504			mevalonate	0.88	1.02	1.16	0.71	0.54	0.75	1.92	1.55	1	0.375518	0.300472	0.883008	0.676141	0.440606	0.699358	0.00238214	0.0199441	0.0123213	0.0461464	0.612824	0.651632	0.0151463	0.101805	0.226054	0.361667	0.290425	0.436519	0.0780177	0.220753	0.0195457	0.0239553	0.163043	0.50906	1.1119	0.9782	1.1393	2.1311	1.521	1.1434
	2505			mevalonolactone	0.96	1.03	1.08	0.77	0.65	0.85	1.61	1.28	1.01	0.897572	0.496847	0.935946	0.68637	0.959844	0.818131	0.0269983	0.10481	0.0700033	0.14791	0.72849	0.687882	0.0531949	0.200085	0.453401	0.461096	0.359106	0.459472	0.173183	0.324967	0.213537	0.121296	0.284782	0.600478	1.0697	1.0231	1.1047	1.7173	1.3141	1.111
	2517		Sterol	desmosterol	0.79	0.74	0.94	0.68	0.57	0.83	1.53	1.32	1.16	0.661258	0.422251	0.305998	0.381162	0.538319	0.730252	0.002784	0.0226407	0.000589108	0.00633055	0.494014	0.612643	0.040545	0.176231	0.428474	0.455625	0.460855	0.509141	0.19069	0.334762	0.00479153	0.00800082	0.0998314	0.402403	1.1873	0.9406	0.8841	1.8174	1.2381	1.0294
	2518			cholesterol	1.08	1.14	1.06	1.03	1.07	1.04	1.07	1.02	1	0.131864	0.160828	0.00542239	0.0240738	0.146792	0.479118	0.711146	0.594207	0.356358	0.361266	0.568232	0.630058	0.699201	0.645687	0.913097	0.612523	0.643487	0.582092	0.947643	0.656419	0.0320248	0.03405	0.362491	0.629415	0.9794	1.0537	1.1191	1.0446	1.0783	1.1183
	2528			7-alpha-hydroxy-3-oxo-4-cholestenoate (7-Hoca)	1.01	1.06	1.05	1.1	1.05	0.95	1.27	1.38	1.26	0.800047	0.462452	0.392557	0.440984	0.529249	0.729569	0.219855	0.347628	0.955491	0.599161	0.260335	0.473625	0.18381	0.387539	0.083095	0.21879	0.326244	0.448735	0.151841	0.309681	0.576096	0.244176	0.455526	0.6917	0.906	0.9111	0.9561	1.1464	1.2617	1.2013
	2531			3beta-hydroxy-5-cholestenoate	1.09	1.05	0.96	1.12	1	0.9	1.47	1.5	1.41	0.811279	0.466733	0.697078	0.609087	0.514284	0.726819	0.327807	0.425246	0.571706	0.479964	0.704247	0.682322	0.250872	0.440474	0.165716	0.30005	0.143976	0.308933	0.168132	0.321704	0.649431	0.266629	0.779472	0.8379	0.8146	0.8909	0.8549	1.1998	1.3398	1.2025
	2541			4-cholesten-3-one	1.04	1.07	1.03	1.02	0.91	0.89	1.17	1.14	0.99	0.806078	0.465164	0.457408	0.478439	0.603078	0.753413	0.766017	0.617789	0.10006	0.17328	0.0559815	0.260867	0.382959	0.512487	0.369377	0.427925	0.807119	0.6472	0.583194	0.540916	0.567903	0.242799	0.144253	0.484921	0.9224	0.9606	0.9861	1.0761	1.0931	0.9763
	2542			beta-sitosterol	0.9	1.13	1.26	0.81	1.1	1.36	0.77	0.69	0.75	0.455104	0.337127	0.036905	0.0958886	0.00444412	0.0835101	0.00239322	0.0199441	0.361953	0.36436	0.000259776	0.0224892	0.336435	0.504024	0.0783238	0.210806	0.167102	0.337551	0.155152	0.312955	6.94749e-05	0.000261897	0.238865	0.579554	1.2805	1.1561	1.4515	0.9862	0.8006	1.0849
	2544			campesterol	1.01	1.09	1.08	0.93	1.02	1.1	0.76	0.7	0.71	0.871663	0.489166	0.102517	0.191091	0.124032	0.443262	0.214859	0.344325	0.836379	0.572141	0.164008	0.414095	0.0819019	0.256291	0.022869	0.109865	0.0215378	0.138642	0.0277113	0.146873	0.116964	0.0818696	0.5109	0.723087	1.1392	1.1453	1.2388	0.8671	0.8044	0.8839
	2589		Progestin Steroids	5alpha-pregnan-3beta,20beta-diol monosulfate (1)	1.2	0.89	0.74	0.91	0.65	0.71	1.85	1.4	1.35	0.270037	0.250139	0.185946	0.28023	0.0146489	0.149709	0.544064	0.534223	0.000432289	0.00502201	0.00221522	0.0534397	0.259006	0.447126	0.500568	0.479645	0.657677	0.585849	0.441978	0.480994	0.000301171	0.000797136	0.199491	0.544615	1.1038	1.322	0.9807	2.0415	1.8538	1.321
	2620		Corticosteroids	cortisol	0.84	0.68	0.81	0.61	0.5	0.82	0.71	0.52	0.53	0.361423	0.294773	0.0156675	0.052524	0.101123	0.383697	0.00115157	0.0112802	0.000169833	0.00270374	0.421829	0.576407	0.138606	0.334763	0.00956865	0.0814638	0.0253387	0.153694	0.024853	0.138487	0.000130605	0.000401162	0.205803	0.551271	1.6985	1.4208	1.1504	1.2115	0.7409	0.6077
	2622			cortisone	1.12	1.1	0.98	0.85	0.61	0.72	1.39	1.05	0.77	0.487478	0.35231	0.765819	0.640748	0.678485	0.769305	0.0279316	0.10481	0.00159324	0.0116512	0.228941	0.473016	0.114473	0.300743	0.675966	0.542281	0.329412	0.449849	0.931043	0.655621	0.101156	0.0758054	0.0307644	0.197059	0.9846	1.1	1.0809	1.3705	1.1585	0.8337
	2710		Primary Bile Acid Metabolism	cholate	0.19	0.33	1.74	0.05	0.96	20.86	2.67	0.65	7.79	0.15021	0.173855	0.596651	0.554781	0.33592	0.641694	0.200792	0.33119	0.562085	0.476491	0.508689	0.61895	0.579231	0.608435	0.689948	0.543663	0.553204	0.549546	0.516608	0.519825	0.156284	0.100214	0.97863	0.875235	3.9132	0.7377	1.2869	10.4572	0.4804	10.0204
	2712			taurocholate	1.27	3.73	2.94	1.31	1.58	1.21	13.63	14.1	5.79	0.495962	0.353741	0.338951	0.406417	0.771201	0.789029	0.907013	0.667227	0.502137	0.447797	0.575587	0.633248	0.359122	0.504774	0.542882	0.498306	0.448719	0.507806	0.396728	0.446735	0.513689	0.226604	0.917758	0.873921	2.3048	2.9244	8.6006	31.421	41.2485	49.7814
	2713			chenodeoxycholate	0.38	0.56	1.47	0.13	0.44	3.34	2.35	0.82	1.85	0.00952748	0.0260153	0.17408	0.267338	0.166124	0.495564	0.748038	0.610618	0.718205	0.527056	0.958254	0.752708	0.0657533	0.222541	0.923536	0.612544	0.262329	0.420326	0.206155	0.340098	0.102119	0.0760685	0.22404	0.563783	2.4128	0.9159	1.3481	5.6632	0.7468	2.4951
	2715			taurochenodeoxycholate	0.81	3.45	4.26	1.35	2.14	1.58	22.53	37.69	13.98	0.791614	0.460858	0.584717	0.551396	0.768183	0.789029	0.815871	0.639872	0.2199	0.277189	0.312901	0.51298	0.639636	0.628	0.457192	0.461096	0.152736	0.319217	0.327465	0.420674	0.840023	0.317141	0.427984	0.671509	0.7734	0.626	2.6656	17.4255	23.5937	37.2591
	2729		Secondary Bile Acid Metabolism	deoxycholate	0.6	1.04	1.74	0.65	0.63	0.98	1.15	1.25	0.7	0.00861975	0.0240757	0.191572	0.283347	0.139011	0.472024	0.156671	0.299458	0.13619	0.208327	0.893627	0.73859	0.324557	0.492524	0.900639	0.612523	0.270146	0.422081	0.393292	0.446735	0.0157616	0.0200074	0.460684	0.6917	1.7308	1.0349	1.8007	1.999	1.2942	1.2669
	2732			taurodeoxycholate	0.73	1.23	1.69	0.85	0.22	0.26	7.58	8.81	1.35	0.0775418	0.109545	0.375207	0.43202	0.344194	0.647153	0.985012	0.683542	0.873145	0.580259	0.858957	0.727088	0.513017	0.572078	0.685219	0.54235	0.816396	0.6472	0.853986	0.627875	0.436568	0.20189	0.418094	0.670702	1.1704	0.854	1.4441	8.8721	7.5246	1.9455
	2739			taurolithocholate 3-sulfate	1	1.1	1.1	1.17	0.92	0.78	4.31	5.06	3.59	0.982779	0.518893	0.84865	0.669153	0.860152	0.802984	0.0611016	0.179326	0.694133	0.520244	0.152294	0.405462	0.434317	0.541107	0.969909	0.627118	0.597834	0.56679	0.649323	0.56535	0.354092	0.175493	0.388238	0.64498	1.1098	1.1091	1.2242	4.7849	5.6081	4.3898
	2761			taurocholenate sulfate	1.23	1.24	1.01	1.65	1.27	0.77	3.93	5.3	4.02	0.365456	0.295054	0.728007	0.624085	0.559251	0.743786	0.566378	0.5437	0.740366	0.536658	0.825458	0.713067	0.276136	0.455729	0.368023	0.427925	0.280175	0.432155	0.254658	0.376242	0.572584	0.243934	0.957229	0.873921	0.6329	0.7762	0.7836	2.487	4.1125	3.1473
	3335	Nucleotide	Purine Metabolism, (Hypo)Xanthine/Inosine containing	inosine 5'-monophosphate (IMP)	12.2	1.22	0.1	1.09	11.8	10.86	0.75	0.07	7.29	0.000318851	0.00220124	0.926405	0.683441	0.000263239	0.019862	0.854216	0.64568	0.00101686	0.00824694	0.0016588	0.0529982	0.507453	0.568747	6.24142e-05	0.0069714	0.0125996	0.116979	0.249171	0.372177	0.00974814	0.0138589	3.67118e-05	0.00557618	0.4322	5.2709	0.5287	0.3263	0.3547	3.8519
	3336			inosine	0.76	0.78	1.03	0.76	0.56	0.74	1.68	1.68	1.21	0.684227	0.425773	0.915063	0.680799	0.754596	0.789029	0.851802	0.64568	0.255844	0.300335	0.336505	0.525246	0.387314	0.512487	0.285387	0.387557	0.968669	0.680294	0.397101	0.446735	0.673768	0.273016	0.626432	0.78364	1.9646	1.4971	1.5372	3.3004	2.5221	1.8589
	3337			hypoxanthine	0.99	0.96	0.97	1.06	1.1	1.04	1.11	1.19	1.28	0.754981	0.451515	0.913643	0.680799	0.832027	0.794087	0.386833	0.460228	0.61274	0.496726	0.742396	0.687882	0.838465	0.698889	0.548067	0.498613	0.619367	0.573521	0.593093	0.544053	0.708529	0.281269	0.925262	0.873921	1.1461	1.1315	1.0958	1.2724	1.3492	1.4022
	3338			xanthine	1.12	1.15	1.03	1.28	1.26	0.99	0.89	1.01	0.98	0.198382	0.207395	0.0917002	0.177218	0.661955	0.769305	0.165183	0.3085	0.310845	0.331547	0.74047	0.687882	0.91036	0.717193	0.92836	0.613319	0.662557	0.585849	0.818529	0.614234	0.097298	0.0735791	0.834144	0.860377	1.1084	1.2448	1.2766	0.9891	1.2623	1.2482
	3343			N1-methylinosine	1.13	1.24	1.09	1.08	0.92	0.85	1.61	1.53	1.19	0.0218358	0.0456548	0.000709231	0.00513991	0.178403	0.509433	0.169471	0.311659	0.640833	0.501485	0.386155	0.556241	0.00325833	0.0465617	0.00861086	0.0814638	0.0600008	0.201406	0.0100777	0.0999892	0.00947016	0.0138124	0.0774699	0.351344	0.8363	0.9462	1.0349	1.3466	1.4508	1.2343
	3346			urate	0.97	0.91	0.94	1.09	0.93	0.86	1.26	1.4	1.29	0.748506	0.44971	0.415922	0.456502	0.605895	0.753413	0.253716	0.366977	0.275196	0.309542	0.0328563	0.209622	0.202861	0.403361	0.0479064	0.16215	0.257661	0.420326	0.112666	0.260398	0.148227	0.096038	0.416396	0.670254	1.0113	0.9829	0.9236	1.2712	1.3805	1.1872
	3348			allantoin	1.02	1.03	1.01	0.94	0.86	0.92	1.34	1.23	1.12	0.79477	0.460858	0.623583	0.570247	0.809747	0.790402	0.214066	0.344325	0.125952	0.201261	0.726761	0.687882	0.00562354	0.0655821	0.0369913	0.141693	0.0765583	0.226757	0.0168581	0.116208	0.707634	0.281269	0.333234	0.614383	0.9494	0.9708	0.9795	1.275	1.1924	1.0946
	3349			allantoic acid	1.26	1.21	0.96	1.03	0.69	0.67	1.73	1.41	0.98	0.0143062	0.0338107	0.0287951	0.0810881	0.757684	0.789029	0.853404	0.64568	0.0319481	0.0847689	0.0212159	0.176246	0.0379248	0.172656	0.241328	0.36799	0.760799	0.626798	0.20472	0.340098	0.0863875	0.0680159	0.011426	0.126773	0.8498	1.0713	1.0308	1.4672	1.5139	1.0091
	3351			1-methylhypoxanthine	0.95	0.91	0.95	0.81	0.61	0.76	1.72	1.46	1.16	0.747472	0.44971	0.955521	0.691849	0.694333	0.769305	0.357047	0.445131	0.0300139	0.0806335	0.180366	0.44014	0.0440994	0.180322	0.152885	0.288212	0.362426	0.460459	0.112307	0.260398	0.244567	0.132566	0.306586	0.607855	0.9829	0.9371	0.8945	1.6891	1.3701	1.0366
	3354		Purine Metabolism, Adenine containing	adenosine 5'-monophosphate (AMP)	0.75	0.63	0.83	1	0.83	0.83	0.98	1.3	1.29	0.357357	0.294773	0.867134	0.67202	0.259538	0.564309	0.670664	0.582627	0.187569	0.252742	0.357526	0.539381	0.993354	0.731077	0.755158	0.569671	0.357605	0.459472	0.810155	0.614234	0.583525	0.246067	0.329819	0.612298	1.6501	1.2426	1.0371	1.6151	1.613	1.3368
	3361			adenosine	1.79	0.83	0.47	1.25	1.37	1.1	1.48	1.03	2.43	0.0139817	0.0336568	0.201338	0.288433	0.000277747	0.019862	0.728358	0.602904	0.187525	0.252742	0.320308	0.5187	0.209523	0.409838	0.756105	0.569671	0.00338083	0.0769659	0.110507	0.257963	0.0647805	0.0565551	0.00486776	0.0743388	0.7088	1.2698	0.5911	1.0511	1.3105	1.4379
	3362			adenine	1.38	1.23	0.89	1.12	1.21	1.08	0.96	0.78	0.95	0.0016503	0.00736386	0.0412412	0.104225	0.185913	0.513732	0.138347	0.283777	0.0880265	0.163668	0.767305	0.690642	0.470472	0.557673	0.0313163	0.128363	0.323018	0.447762	0.115567	0.265123	0.00329815	0.00594618	0.330485	0.612298	0.8841	1.224	1.0899	0.8509	0.9552	1.0321
	3367			N1-methyladenosine	1.08	0.93	0.85	0.95	0.83	0.88	1.24	1.08	1.11	0.283747	0.258906	0.102757	0.191091	0.00685515	0.0996628	0.192834	0.325903	0.00615648	0.026463	0.109268	0.345804	0.0125776	0.0905062	0.351971	0.425013	0.0920258	0.2496	0.0427546	0.165963	0.00316085	0.00579525	0.247553	0.579554	0.9395	1.0177	0.8699	1.1649	1.1017	0.964
	3368			N6-methyladenosine	1.14	1.13	0.99	0.99	0.94	0.95	1.1	0.95	0.92	0.267699	0.249236	0.28665	0.368833	0.963455	0.818131	0.927171	0.669812	0.397876	0.383459	0.447943	0.594491	0.582527	0.610338	0.641245	0.525683	0.295689	0.437765	0.666129	0.5654	0.732922	0.285814	0.392693	0.648912	0.9111	1.0375	1.0294	1.0034	0.9904	0.9441
	3377			N6-carbamoylthreonyladenosine	1.16	1.15	0.99	0.96	0.83	0.87	1.69	1.4	1.22	0.0206043	0.044347	0.0298283	0.0835203	0.867999	0.803872	0.304576	0.406085	0.149899	0.220257	0.640175	0.655451	5.04492e-05	0.00370759	0.00924449	0.0814638	0.0151906	0.122077	0.00121926	0.0561071	0.593206	0.248354	0.020743	0.155279	0.8164	0.9493	0.9418	1.3835	1.3257	1.1488
	3386			N6-succinyladenosine	1.38	1.41	1.03	1.09	0.75	0.69	1.95	1.55	1.04	0.0403567	0.069302	0.0566778	0.126386	0.869873	0.804323	0.705624	0.593144	0.576222	0.480597	0.358757	0.539701	0.0292981	0.150722	0.265851	0.375176	0.549489	0.548112	0.130283	0.284231	0.211671	0.121153	0.198529	0.544615	0.6157	0.8472	0.8687	1.2004	1.3118	0.9009
	3394		Purine Metabolism, Guanine containing	guanosine	0.56	0.56	1	1.01	0.61	0.6	1.19	2.14	1.29	0.312385	0.27356	0.477805	0.486499	0.750728	0.789029	0.983271	0.683542	0.0809809	0.156093	0.07776	0.294236	0.461555	0.557673	0.123556	0.257904	0.937302	0.677226	0.358833	0.438422	0.215663	0.121946	0.320767	0.609251	1.7968	1.0037	1.0053	2.1311	2.1499	1.2929
	3395			guanine	0.89	0.87	0.98	1.36	1.25	0.91	0.78	1.2	1.12	0.830843	0.474259	0.701914	0.610635	0.860026	0.802984	0.00970871	0.0541859	0.156617	0.225151	0.244533	0.473016	0.2142	0.411765	0.471827	0.469383	0.992185	0.68782	0.828637	0.617011	0.230575	0.127199	0.131913	0.468348	1.1276	1.0027	0.9786	0.8806	1.1993	1.0967
	3397			7-methylguanine	1.08	1.11	1.02	1.03	0.95	0.92	1.37	1.3	1.17	0.00536955	0.0173017	0.000857093	0.00575949	0.482787	0.707712	0.354878	0.443579	0.679842	0.518447	0.630845	0.655451	0.00064925	0.0178518	0.00468319	0.0615403	0.0140942	0.117319	0.00291895	0.0592509	0.00965987	0.0138124	0.0818606	0.358184	0.8619	0.9324	0.9557	1.1781	1.2149	1.1227
	3403			N2,N2-dimethylguanosine	0.96	0.96	1	1.08	1.1	1.02	1.09	1.23	1.26	0.569791	0.383241	0.739955	0.629801	0.804807	0.790402	0.0856335	0.211868	0.518956	0.458987	0.301497	0.503638	0.677466	0.636957	0.201014	0.333865	0.428164	0.502949	0.383195	0.446203	0.70398	0.281044	0.270638	0.594191	0.989	0.9492	0.9458	1.0788	1.1692	1.1892
	3404			N2,N2-dimethylguanine	1.09	1.1	1.01	0.97	0.85	0.88	1.42	1.26	1.1	0.236921	0.230681	0.332767	0.403916	0.819127	0.794087	0.813267	0.638885	0.137869	0.208667	0.205468	0.455242	0.000970938	0.021717	0.0274471	0.11781	0.226366	0.398856	0.00258436	0.0592509	0.546232	0.23635	0.221389	0.563783	0.8426	0.9159	0.9246	1.1939	1.1555	1.0192
	3415		Pyrimidine Metabolism, Orotate containing	dihydroorotate	0.85	1.05	1.23	0.94	0.76	0.81	1.18	1.3	0.86	0.0729875	0.105556	0.506094	0.506423	0.0128812	0.13643	0.783579	0.624755	0.0126089	0.0467224	0.0237092	0.179356	0.353882	0.504355	0.0949802	0.225721	0.505227	0.530254	0.478019	0.505806	0.256836	0.137812	0.00432823	0.0707696	1.1241	0.9566	1.1749	1.3286	1.2423	1.0122
	3416			orotate	1.26	1.68	1.33	1.01	0.78	0.78	1.85	1.48	0.87	0.22586	0.223959	0.0122584	0.0438753	0.150811	0.482452	0.988328	0.683542	0.201351	0.261476	0.196614	0.451071	0.0423248	0.178473	0.146524	0.283161	0.982238	0.686268	0.194219	0.334762	0.572287	0.243934	0.0254405	0.171814	0.7725	0.975	1.2951	1.4284	1.4448	1.1203
	3418			orotidine	1.2	1.07	0.89	0.99	0.93	0.94	1.75	1.45	1.52	0.0713257	0.103937	0.573247	0.548085	0.187339	0.513732	0.703264	0.592198	0.948267	0.598704	0.763201	0.690642	0.00142594	0.0282139	0.0262767	0.116237	0.00345941	0.0769659	0.00328162	0.0612836	0.552225	0.237703	0.263574	0.591583	0.7386	0.8863	0.7897	1.2946	1.2811	1.2008
	3428		Pyrimidine Metabolism, Uracil containing	uridine	0.97	1.15	1.19	1.1	0.85	0.77	1	1.14	0.74	0.643936	0.415542	0.370575	0.42869	0.161882	0.495564	0.571869	0.547274	0.20292	0.261931	0.0735038	0.29047	0.965536	0.729536	0.409298	0.446018	0.0638983	0.2043	0.607875	0.549998	0.93694	0.340305	0.0753945	0.346997	0.9934	0.9599	1.142	0.9975	1.0959	0.8473
	3429			uracil	1.2	0.95	0.79	1.2	1.26	1.05	1.32	1.32	1.76	0.194841	0.205279	0.896068	0.679279	0.223656	0.540603	0.189577	0.323966	0.227751	0.282937	0.954283	0.752708	0.170396	0.376231	0.169354	0.302657	0.0298076	0.159897	0.0429822	0.165963	0.185802	0.111105	0.659868	0.785679	0.803	0.967	0.7626	1.0584	1.275	1.3388
	3430			pseudouridine	1.15	1.06	0.92	0.99	0.82	0.83	1.54	1.33	1.2	0.00448802	0.0157898	0.174136	0.267338	0.0939594	0.377474	0.699645	0.591225	0.0454156	0.11029	0.0976372	0.329623	8.06078e-05	0.0051835	0.0122582	0.0855341	0.0139018	0.117319	0.00154694	0.0561071	0.0485507	0.0453729	0.0275531	0.182122	0.8489	0.9787	0.9037	1.3107	1.3009	1.0807
	3431			5,6-dihydrouridine	1.12	1.07	0.95	0.97	0.77	0.8	1.66	1.43	1.2	0.0318372	0.0594642	0.237879	0.317692	0.287966	0.587456	0.385549	0.460228	0.00573613	0.026463	0.0428397	0.226851	0.000154067	0.00720529	0.00750964	0.0798852	0.0269869	0.153694	0.00234985	0.0592509	0.0913312	0.0705683	0.0162346	0.142169	0.8474	0.9492	0.905	1.4029	1.359	1.0827
	3432			2'-O-methyluridine	1.1	1.09	0.98	1.02	0.96	0.93	1.94	1.8	1.71	0.203128	0.209533	0.200914	0.288433	0.994607	0.830993	0.5313	0.534223	0.310406	0.331547	0.11077	0.34708	0.00766121	0.0666937	0.0123241	0.0855341	0.0381863	0.173923	0.0137767	0.10749	0.338895	0.169993	0.250601	0.579554	0.8103	0.8943	0.8792	1.5732	1.6106	1.505
	3444			2'-deoxyuridine	1.21	1.17	0.97	1.02	1.17	1.14	1.14	0.96	1.14	0.436477	0.32861	0.419155	0.456926	0.974964	0.819847	0.829355	0.63999	0.680264	0.518447	0.53657	0.622468	0.936018	0.726106	0.604905	0.511858	0.873961	0.657222	0.822332	0.615261	0.686138	0.276229	0.770657	0.834198	1.0013	1.2087	1.1675	1.1379	1.1636	1.3282
	3446			3-ureidoisobutyrate	1	0.95	0.95	1.06	1.05	0.99	3.19	3.4	3.51	0.984799	0.51921	0.293395	0.372118	0.283025	0.582577	0.0269472	0.10481	0.716795	0.527056	0.0721664	0.289874	0.0668433	0.224751	0.0258401	0.116237	0.0368564	0.172925	0.0384174	0.16455	0.104704	0.0773003	0.277962	0.597596	0.9189	0.918	0.8742	2.9295	3.1171	3.0719
	3447			3-ureidopropionate	1.17	1.2	1.03	1.15	1.19	1.03	2.51	2.48	2.49	0.000558083	0.00315863	7.49642e-05	0.000894004	0.474792	0.707284	0.00195587	0.0173848	0.00613928	0.026463	0.764223	0.690642	0.0102279	0.0797223	0.0129229	0.0861749	0.0193912	0.13374	0.0131747	0.10749	5.50704e-06	2.68655e-05	0.533596	0.735116	0.774	0.9039	0.9318	1.9417	2.2389	2.316
	3448			beta-alanine	0.79	0.83	1.04	1.18	1.15	0.97	0.75	1.12	1.05	0.0307799	0.0586571	0.0780693	0.158329	0.652257	0.769305	0.113938	0.259185	0.223445	0.280378	0.751849	0.690002	0.0227344	0.12741	0.27709	0.38092	0.699799	0.600688	0.663193	0.5654	0.868825	0.326036	0.024028	0.16588	1.2416	0.985	1.0255	0.9339	1.1046	1.0756
	3449			N-acetyl-beta-alanine	1.12	1.12	1	1.05	1.02	0.97	1.29	1.22	1.18	0.153734	0.175783	0.0962307	0.183468	0.794871	0.789029	0.446254	0.493157	0.625287	0.499762	0.805981	0.706107	0.00586418	0.0655821	0.0208857	0.10599	0.0560894	0.200587	0.00589174	0.0751718	0.209472	0.120639	0.690048	0.808953	0.8443	0.9418	0.9434	1.0881	1.1446	1.1096
	3458		Pyrimidine Metabolism, Cytidine containing	cytidine	1.15	0.99	0.86	1.16	1.05	0.91	1	1	1.05	0.0526328	0.0822992	0.815843	0.655878	0.0736461	0.330006	0.0823543	0.208804	0.91207	0.587771	0.116956	0.357991	0.938639	0.726106	0.913282	0.612523	0.998483	0.688651	0.989995	0.662275	0.018899	0.0233932	0.978412	0.875235	1.0272	1.1853	1.021	1.024	1.1831	1.0708
	3459			cytosine	1.96	2.56	1.3	1.06	1.39	1.31	1.7	0.92	0.93	0.207995	0.210232	0.0160355	0.0530364	0.201665	0.524938	0.504652	0.523159	0.791985	0.55444	0.367305	0.544822	0.276475	0.455729	0.703392	0.547116	0.530347	0.540178	0.967821	0.660878	0.130229	0.0882854	0.235379	0.573519	0.5098	1.0006	1.3048	0.8682	0.9195	1.2077
	3461			5-methylcytidine	1.04	1.06	1.02	1.12	1.11	0.99	1.31	1.42	1.37	0.63305	0.409963	0.37374	0.431339	0.665083	0.769305	0.188503	0.323966	0.0910064	0.1649	0.655482	0.662407	0.0976163	0.269989	0.0504683	0.166779	0.0502601	0.197454	0.0532072	0.182653	0.178293	0.107668	0.796843	0.847311	0.869	0.9006	0.921	1.1389	1.2798	1.2635
	3462			N4-acetylcytidine	0.89	1.12	1.26	0.68	0.82	1.2	2.31	1.78	1.69	0.860753	0.486776	0.610936	0.562754	0.477409	0.707284	0.0277264	0.10481	0.328739	0.342143	0.231356	0.473016	0.00535802	0.0655821	0.12232	0.257904	0.0626367	0.201601	0.0174236	0.116208	0.201936	0.117661	0.331118	0.612298	0.5675	0.5042	0.6361	1.3096	0.895	1.0759
	3464			5-methylcytosine	1.27	1.02	0.81	0.68	1.23	1.82	1.29	0.69	1.55	0.336328	0.280741	0.892735	0.679279	0.25555	0.563539	0.420835	0.478147	0.38898	0.379997	0.107023	0.34276	0.511876	0.572078	0.3297	0.409808	0.119059	0.282347	0.519691	0.520662	0.864183	0.324784	0.144017	0.484921	0.6193	0.7874	0.6343	0.7987	0.5422	0.9841
	3468			2'-deoxycytidine	1	0.96	0.96	1.21	1.18	0.97	0.96	1.17	1.18	0.938453	0.505706	0.393926	0.440984	0.419182	0.692791	0.000275245	0.00366978	0.0414129	0.104099	0.0843879	0.308182	0.574721	0.606757	0.2666	0.375176	0.48678	0.52015	0.656896	0.5654	0.0281359	0.0312507	0.0201052	0.154221	0.9816	0.9808	0.944	0.9421	1.1433	1.1146
	3469			2'-O-methylcytidine	0.99	1.1	1.12	1.08	1.03	0.96	1.49	1.63	1.39	0.4479	0.334457	0.318298	0.390198	0.0725279	0.327515	0.513386	0.527656	0.837236	0.572141	0.405895	0.567114	0.056643	0.206663	0.0156841	0.0946941	0.148732	0.31405	0.0439733	0.168278	0.770045	0.296572	0.181554	0.534618	0.8789	0.8694	0.9705	1.3093	1.4137	1.3535
	3470			5-methyl-2'-deoxycytidine	1.04	1.05	1.01	1.12	1.15	1.03	1.17	1.27	1.29	0.398318	0.31074	0.269649	0.354854	0.782944	0.789029	0.0632197	0.180863	0.239216	0.291287	0.521878	0.622417	0.53888	0.584857	0.324911	0.409808	0.52042	0.533734	0.434113	0.478927	0.128645	0.0879303	0.728491	0.821018	0.8785	0.911	0.9218	1.0281	1.1547	1.1849
	3471			5-hydroxymethylcytidine	0.84	1.14	1.36	1.01	1.03	1.02	1.32	1.59	1.19	0.207399	0.210232	0.0542779	0.123265	0.00167786	0.0465427	0.70782	0.59395	0.105646	0.178078	0.0507317	0.243427	0.400897	0.519492	0.207456	0.34013	0.490287	0.52015	0.318837	0.420674	0.0018863	0.00381551	0.645687	0.784625	1.0464	0.8792	1.1914	1.378	1.3959	1.4188
	3472			5-hydroxymethyl-2'-deoxycytidine	0.88	1	1.13	0.98	1.01	1.04	1.04	1.15	1.06	0.0784125	0.110349	0.343149	0.409458	0.00667488	0.0996628	0.695269	0.589603	0.736024	0.535316	0.968596	0.753166	0.361118	0.505014	0.0938128	0.225344	0.83276	0.649507	0.299367	0.405118	0.115534	0.0818696	0.15761	0.50219	1.0133	0.891	1.009	1.0532	1.0276	1.0675
	3479		Pyrimidine Metabolism, Thymine containing	thymidine	1.18	1.03	0.87	1	1.01	1.01	0.86	0.73	0.85	0.320738	0.275892	0.765086	0.640748	0.467206	0.706178	0.907885	0.667227	0.919439	0.588861	0.991997	0.753825	0.442169	0.545491	0.112575	0.244159	0.291141	0.436519	0.169059	0.322158	0.793759	0.302892	0.71642	0.814249	1.0965	1.2991	1.1305	0.9449	0.9459	0.9589
	3483			3-aminoisobutyrate	0.73	0.61	0.84	0.99	1.16	1.17	3.37	4.61	6.42	0.00168882	0.00744493	2.67921e-05	0.000377239	0.142998	0.474471	0.123082	0.267316	0.590203	0.485071	0.336192	0.525246	0.0804035	0.256135	0.0260852	0.116237	0.0055393	0.0922172	0.0213642	0.132991	0.000717391	0.00166809	0.0162459	0.142169	1.1192	0.8123	0.6826	3.768	3.7484	4.3839
	3497	Cofactors and Vitamins	Nicotinate and Nicotinamide Metabolism	nicotinate ribonucleoside	0.71	0.55	0.77	0.61	0.91	1.49	0.74	0.64	1.23	0.0585177	0.0889897	0.000586996	0.00451994	0.0648467	0.310637	0.000121406	0.00182101	0.0284021	0.0787635	0.0687846	0.282356	0.357581	0.504355	0.0349365	0.139159	0.935701	0.677226	0.241976	0.372177	8.10118e-05	0.000296405	0.0367654	0.226171	1.6105	1.1513	0.8864	1.1961	0.7346	1.0931
	3499			nicotinamide	1.08	0.81	0.76	0.74	1.94	2.61	0.8	0.55	1.91	0.930943	0.504222	0.218642	0.301816	0.233256	0.553806	0.127095	0.271124	0.371666	0.368103	0.0216167	0.176246	0.220532	0.41246	0.0138918	0.0899513	0.519775	0.533734	0.157348	0.313347	0.487138	0.216814	0.0469392	0.25637	1.2393	1.3327	1.0086	0.9921	0.7385	1.9292
	3502			nicotinamide riboside	0.94	0.83	0.88	0.72	0.78	1.08	1.8	1.39	1.7	0.630205	0.40957	0.123017	0.214042	0.262074	0.565425	0.0178469	0.0815824	0.161696	0.230103	0.343197	0.525246	0.00699812	0.0657413	0.108854	0.24196	0.0054359	0.0922172	0.00833146	0.091043	0.067041	0.0577251	0.264042	0.591583	0.8896	0.8352	0.7367	1.6022	1.1589	1.2514
	3511			1-methylnicotinamide	0.64	0.59	0.91	0.56	0.68	1.22	0.99	0.85	1.13	0.00300424	0.0118197	0.00064743	0.00476591	0.56383	0.746429	6.94736e-05	0.00111153	0.000342895	0.00409416	0.712693	0.683909	0.973009	0.72987	0.40733	0.446018	0.896051	0.665377	0.704481	0.578247	2.06302e-06	1.15125e-05	0.676781	0.797916	1.4991	0.9669	0.8842	1.4783	0.8224	1.0024
	3516			trigonelline (N'-methylnicotinate)	0.75	0.82	1.09	0.72	0.54	0.76	1.77	1.7	1.18	0.000342128	0.00225017	0.0073621	0.0307465	0.247677	0.554916	1.011e-08	5.3938e-07	2.11449e-06	5.68057e-05	0.138131	0.382948	0.0404511	0.176231	0.270151	0.378366	0.223223	0.398856	0.131297	0.28511	5.35e-09	6.655e-08	0.0540083	0.275056	1.196	0.8954	0.9784	2.1145	1.522	1.1522
	3518			N1-Methyl-2-pyridone-5-carboxamide	0.76	0.73	0.95	0.68	0.66	0.96	1.68	1.49	1.51	0.00541184	0.0173017	0.000647953	0.00476591	0.419818	0.692791	4.48202e-06	0.000113225	6.1209e-07	2.23899e-05	0.385521	0.556241	0.117017	0.302186	0.343451	0.418834	0.358725	0.459472	0.239077	0.370823	6.223e-08	4.8385e-07	0.180034	0.532665	1.1257	0.8593	0.8188	1.8873	1.2845	1.2389
	3523		Riboflavin Metabolism	riboflavin (Vitamin B2)	1.06	1.01	0.95	0.89	0.96	1.08	1.29	1.08	1.23	0.49981	0.355792	0.970198	0.697462	0.506906	0.72374	0.131519	0.276872	0.856319	0.577437	0.104668	0.342132	0.0642798	0.218995	0.827659	0.593456	0.0505683	0.197454	0.0899898	0.233409	0.739277	0.287391	0.186185	0.538054	0.9335	0.9887	0.9387	1.2048	1.0668	1.1545
	3526		Pantothenate and CoA Metabolism	pantothenate	0.81	0.72	0.89	0.67	0.67	1	1.03	0.85	0.96	0.00350103	0.0133438	2.433e-05	0.000363333	0.0781844	0.345033	6.402e-08	2.56082e-06	6.895e-08	4.93963e-06	0.808301	0.706107	0.694793	0.64286	0.107601	0.240372	0.453682	0.507895	0.455702	0.487968	1.27e-09	1.668e-08	0.0561494	0.279097	1.2523	1.0138	0.9013	1.2851	0.8641	0.8673
	3539		Ascorbate and Aldarate Metabolism	threonate	1.38	1.28	0.93	1.22	1.26	1.03	1.15	1.02	1.13	3.00918e-05	0.000355175	0.000442947	0.00369978	0.344297	0.647153	0.00810341	0.0474326	0.000464717	0.00525667	0.2497	0.473016	0.171691	0.37639	0.930721	0.613319	0.174834	0.345933	0.279528	0.397876	2.0771e-06	1.15125e-05	0.226671	0.563783	0.8011	1.1032	1.0266	0.925	1.1246	1.163
	3542			oxalate (ethanedioate)	1.06	0.94	0.89	0.98	0.95	0.97	1.11	1.03	1.12	0.247546	0.237731	0.285505	0.368321	0.0244898	0.201576	0.637656	0.574226	0.965652	0.602306	0.620314	0.6535	0.224496	0.41344	0.90443	0.612523	0.0523379	0.198064	0.19161	0.334762	0.45228	0.20685	0.148949	0.493038	0.981	1.0436	0.9261	1.0936	1.0719	1.0367
	3543			gulonate*	0.9	1.04	1.15	0.86	0.67	0.78	2.55	2.43	1.64	0.270037	0.250139	0.394625	0.440984	0.0466726	0.264613	0.00880333	0.0509087	0.00872039	0.0353619	0.910826	0.742088	0.0157184	0.102457	0.035462	0.139159	0.09976	0.25894	0.036631	0.161339	0.0340563	0.0354524	0.0470384	0.25637	1.0006	0.9006	1.0401	2.5533	2.1866	1.7025
	3545		Tocopherol Metabolism	alpha-tocopherol	0.98	1.06	1.08	1.01	1.06	1.04	0.91	0.95	0.91	0.660398	0.422251	0.026857	0.0764215	0.0070187	0.0996628	0.674201	0.582627	0.369116	0.367667	0.618343	0.6535	0.13374	0.327626	0.284583	0.387557	0.0284135	0.157674	0.0817823	0.223285	0.0397111	0.0396789	0.275512	0.596455	0.9876	0.9657	1.0472	0.903	0.9136	0.9535
	3556			alpha-CEHC sulfate	0.98	1.19	1.21	1.92	1.53	0.8	1.72	3.36	2.21	0.468337	0.342039	0.994203	0.702264	0.455011	0.706178	0.0122128	0.0623609	0.0906518	0.1649	0.428206	0.578445	0.615404	0.624279	0.322592	0.409808	0.768629	0.630881	0.779051	0.608221	0.35625	0.176211	0.0753749	0.346997	0.9462	0.93	1.1253	1.6277	3.1227	2.4848
	3567			gamma-tocopherol/beta-tocopherol	0.48	0.85	1.78	0.67	0.98	1.46	0.67	0.94	0.77	0.00027621	0.00194353	0.410445	0.451496	0.00196978	0.0498889	0.0192498	0.0855509	0.57435	0.480597	0.08173	0.300548	0.0308761	0.154213	0.465199	0.465005	0.0526908	0.198064	0.0268053	0.143846	0.00011598	0.00036526	0.42639	0.670702	1.7541	0.8374	1.4928	1.175	0.7869	1.1522
	3578		Pterin Metabolism	pterin	0.85	0.94	1.11	0.91	1.1	1.21	1.49	1.6	1.75	0.204781	0.209533	0.397137	0.442787	0.653388	0.769305	0.903412	0.666082	0.529191	0.465718	0.607611	0.65132	0.202802	0.403361	0.0163564	0.0961549	0.0160377	0.122077	0.012005	0.105751	0.666614	0.271	0.497712	0.70927	0.7773	0.6587	0.7283	1.1592	1.0531	1.2743
	3589		Hemoglobin and Porphyrin Metabolism	heme	1.11	0.84	0.76	0.83	1.35	1.63	0.82	0.61	1.31	0.846688	0.479563	0.220535	0.303579	0.142378	0.474471	0.621849	0.568256	0.106472	0.178078	0.0399229	0.2226	0.212065	0.411523	0.0636977	0.188913	0.220683	0.397548	0.388711	0.446735	0.882113	0.329015	0.035167	0.21986	1.2933	1.4393	1.0927	1.0553	0.8757	1.4293
	3590			bilirubin (Z,Z)	1	0.88	0.89	1.04	1.05	1.01	0.83	0.86	0.99	0.931565	0.504222	0.542718	0.529589	0.470361	0.706178	0.488076	0.514558	0.738831	0.53645	0.319802	0.5187	0.284964	0.463915	0.485329	0.474478	0.374534	0.470516	0.298853	0.405118	0.474326	0.213594	0.914313	0.873921	1.118	1.1125	0.9848	0.9287	0.9613	0.9738
	3591			bilirubin (E,E)*	0.87	0.82	0.94	0.89	0.86	0.96	0.86	0.89	0.9	0.605929	0.397757	0.442942	0.468423	0.791847	0.789029	0.833796	0.641802	0.127628	0.202265	0.183248	0.441075	0.484965	0.559386	0.629539	0.520865	0.211755	0.384857	0.323918	0.420674	0.251913	0.136251	0.720177	0.816542	1.2577	1.0881	1.0272	1.0794	0.963	0.9231
	3592			bilirubin (E,Z or Z,E)*	1.02	0.82	0.81	1.15	1.12	0.97	0.76	0.86	1.03	0.894953	0.496847	0.228134	0.312802	0.165902	0.495564	0.196029	0.329786	0.778402	0.552432	0.130216	0.375843	0.142169	0.338899	0.51246	0.485081	0.434419	0.506598	0.229876	0.365042	0.125951	0.0867621	0.688931	0.808953	1.0978	1.1156	0.9044	0.8369	0.9648	0.9332
	3593			biliverdin	0.84	0.71	0.84	0.86	0.98	1.14	0.82	0.85	1.14	0.328774	0.278464	0.0337454	0.0908742	0.212133	0.529525	0.651609	0.581674	0.791244	0.55444	0.865323	0.728119	0.218057	0.41246	0.396281	0.439334	0.843955	0.652965	0.43495	0.478927	0.227015	0.126355	0.375447	0.6339	1.1847	0.9968	0.842	0.977	0.8441	0.9588
	3610		Vitamin A Metabolism	retinol (Vitamin A)	1.05	1.26	1.21	0.93	0.92	0.98	1.57	1.4	1.14	0.716783	0.437111	0.00317613	0.0156522	0.00610827	0.0988396	0.266966	0.375772	0.324429	0.338648	0.933201	0.746471	0.00655172	0.0657413	0.0303838	0.127204	0.332412	0.449849	0.0365198	0.161339	0.112714	0.0803526	0.0184485	0.147672	0.8221	0.8618	1.0389	1.2937	1.2046	1.1851
	3612			carotene diol (1)	0.96	1.23	1.28	0.88	1.13	1.3	0.86	0.78	0.79	0.581197	0.389481	0.00509013	0.0232264	0.000764378	0.0300581	0.0464673	0.147704	0.191256	0.252952	0.00216348	0.0534397	0.367955	0.508528	0.118324	0.252192	0.0983191	0.257971	0.141199	0.298288	8.68726e-05	0.00030019	0.450784	0.691566	1.0809	1.0408	1.3325	0.9286	0.8128	1.0539
	3613			carotene diol (2)	1.2	1.34	1.11	1.14	1.26	1.1	0.84	0.8	0.79	0.0316416	0.0594642	0.000839823	0.00575949	0.148047	0.479118	0.0617548	0.179643	0.00241412	0.0149532	0.164109	0.414095	0.136069	0.330186	0.0903769	0.222865	0.0932804	0.249965	0.0797013	0.221489	0.000102368	0.000339046	0.951147	0.873921	1.0329	1.2434	1.3848	0.8694	0.9932	1.0964
	3614			carotene diol (3)	1.01	1.28	1.26	0.99	1.28	1.29	0.82	0.8	0.82	0.794277	0.460858	0.00237956	0.0130296	0.000777258	0.0300581	0.746228	0.610428	0.000724155	0.00736314	0.000297287	0.0224892	0.0951646	0.266068	0.08807	0.220985	0.142186	0.30832	0.0833327	0.22501	4.46816e-06	2.22333e-05	0.930759	0.873921	1.0853	1.0984	1.3849	0.8851	0.8786	1.1334
	3617			retinal	1	0.98	0.99	0.85	0.88	1.03	1.24	1.06	1.11	0.923028	0.502831	0.898708	0.679279	0.974525	0.819847	0.334733	0.428441	0.0904577	0.1649	0.427897	0.578445	0.275675	0.455729	0.693689	0.543734	0.786885	0.640765	0.577206	0.538791	0.424581	0.198562	0.527438	0.734656	0.8355	0.8335	0.8218	1.035	0.8837	0.9109
	3626		Vitamin B6 Metabolism	pyridoxamine	1.1	0.99	0.9	0.81	0.85	1.05	1.26	0.93	1.09	0.29177	0.262049	0.640775	0.578188	0.536434	0.730252	0.330072	0.425882	0.365512	0.365987	0.974513	0.753166	0.225027	0.41344	0.865684	0.603389	0.617854	0.573521	0.486938	0.509024	0.912738	0.335432	0.344548	0.62275	1.0983	1.2094	1.085	1.3876	1.1285	1.1822
	3629			pyridoxal	0.85	0.9	1.05	0.82	0.84	1.03	1.06	1.02	0.99	0.00546659	0.0173017	0.0648282	0.137706	0.278049	0.576408	6.33166e-05	0.00104796	0.000192826	0.00296015	0.841296	0.719703	0.309141	0.482074	0.878439	0.609428	0.704526	0.603077	0.758789	0.599485	1.42168e-05	6.20543e-05	0.2812	0.600402	1.0885	0.9293	0.9764	1.1586	0.9465	0.9706
	3630			pyridoxate	0.93	0.88	0.94	0.74	0.6	0.8	1.82	1.45	1.24	0.495238	0.353741	0.120737	0.213262	0.354359	0.659499	0.0168974	0.0787419	0.00938465	0.0366717	0.735909	0.687882	0.114582	0.300743	0.318718	0.409808	0.235348	0.403982	0.191913	0.334762	0.0122461	0.016293	0.458894	0.6917	0.987	0.9205	0.8637	1.7956	1.3355	1.0743
	3632	Xenobiotics	Benzoate Metabolism	hippurate	1.11	0.75	0.67	0.84	1.08	1.28	3.15	2.37	4.55	0.969057	0.516869	0.703806	0.610635	0.662912	0.769305	0.432201	0.484692	0.246053	0.295725	0.679546	0.6701	0.375215	0.508766	0.197859	0.333584	0.0873545	0.243778	0.153175	0.310926	0.806665	0.306875	0.547874	0.740676	1.5115	1.6851	1.1294	4.7561	4.0008	5.1401
	3637			3-hydroxyhippurate	0.28	0.3	1.09	0.3	0.3	1	1.68	1.8	1.66	1.2967e-07	3.68849e-06	2.7856e-07	1.14399e-05	0.789648	0.789029	3.503e-07	1.05087e-05	1.55297e-06	4.76806e-05	0.802788	0.704983	0.224886	0.41344	0.0980441	0.231129	0.105604	0.269939	0.072648	0.219875	4e-11	8.5e-10	0.89307	0.873921	1.1754	0.3278	0.357	1.9703	0.5906	0.5911
	3638			4-hydroxyhippurate	0.58	0.74	1.28	0.8	1.09	1.36	1.91	2.66	2.83	0.0193337	0.0428732	0.284299	0.367728	0.163693	0.495564	0.0708389	0.190313	0.478634	0.43041	0.289776	0.496592	0.0810863	0.256135	0.027687	0.11781	0.0473669	0.197454	0.023043	0.13546	0.0152161	0.0195799	0.891894	0.873921	1.178	0.6814	0.8698	2.2523	1.8098	2.4584
	3644			benzoate	0.85	0.85	0.99	1.21	1.38	1.13	0.96	1.36	1.56	0.384811	0.303724	0.438368	0.46587	0.92079	0.818131	0.13743	0.283105	0.18091	0.246864	0.924372	0.742957	0.921083	0.721784	0.0331155	0.133292	0.0588065	0.201406	0.0509186	0.181005	0.892388	0.329902	0.194319	0.54348	1.0895	0.9311	0.925	1.0477	1.2697	1.441
	3662			catechol sulfate	0.55	0.62	1.12	0.75	0.95	1.26	0.92	1.26	1.42	0.016272	0.0376824	0.158128	0.252189	0.266608	0.567525	0.50942	0.524703	0.684303	0.519682	0.300801	0.503638	0.342937	0.504355	0.795427	0.586239	0.81566	0.6472	0.855332	0.627876	0.0789308	0.0652419	0.318603	0.609251	1.5248	0.8381	0.9423	1.4089	1.058	1.3336
	3665			guaiacol sulfate	0.18	0.28	1.58	0.29	0.61	2.06	0.68	1.13	1.47	0.000120461	0.000958173	0.0152364	0.0520732	0.071757	0.326565	0.0110898	0.0584935	0.584165	0.484743	0.0503988	0.243427	0.293605	0.472008	0.895446	0.612523	0.769676	0.630881	0.79952	0.613023	8.32407e-05	0.000299305	0.312027	0.609153	2.7647	0.4931	0.7805	1.8914	0.5573	1.1486
	3668			4-methylcatechol sulfate	0.91	1.26	1.39	0.82	0.89	1.08	1.46	1.32	1.02	0.0959889	0.124988	0.925175	0.683441	0.101436	0.383697	0.726204	0.602904	0.707048	0.523169	0.477523	0.605541	0.680261	0.636957	0.781404	0.581598	0.860728	0.656863	0.908993	0.646924	0.195923	0.114965	0.605291	0.774697	1.2144	1.1007	1.5331	1.7676	1.4573	1.5676
	3677			4-acetylphenol sulfate	0.67	0.56	0.84	0.57	0.79	1.38	1.92	1.64	2.7	0.292205	0.262049	0.16024	0.253914	0.705802	0.772712	0.0807561	0.208804	0.235223	0.289707	0.605838	0.651131	0.0822019	0.256291	0.223584	0.359329	0.0540715	0.198323	0.0284316	0.146873	0.0958498	0.0728543	0.801392	0.849057	0.63	0.4201	0.3525	1.2071	0.6871	0.9501
	3680			4-ethylphenylsulfate	5.45	4.6	0.84	1.08	1.48	1.37	1.93	0.38	0.62	5.40638e-05	0.000540921	8.37734e-05	0.000922193	0.877977	0.80882	0.351944	0.44106	0.0292968	0.079702	0.180051	0.44014	0.258617	0.447126	0.166686	0.300293	0.728395	0.613716	0.814678	0.614234	6.46185e-05	0.000247338	0.0382902	0.230324	0.5125	2.795	2.3589	0.9882	1.0679	1.4582
	3681			4-vinylphenol sulfate	0.74	1.13	1.53	0.48	0.82	1.71	2.08	1.36	1.52	0.177486	0.194435	0.330191	0.401779	0.0190644	0.173524	0.00763599	0.0452484	0.627968	0.499762	0.00286513	0.0659648	0.262887	0.447849	0.626279	0.520031	0.375476	0.470516	0.368402	0.439979	0.000844262	0.00189235	0.619182	0.780353	0.9549	0.7071	1.0798	1.9894	0.9613	1.6409
	3693			3-methoxycatechol sulfate (1)	0.29	0.8	2.74	0.15	0.4	2.67	1.12	0.57	0.56	0.0126328	0.0312448	0.659906	0.591198	0.0290834	0.222919	0.0514058	0.158165	0.822641	0.567367	0.0956139	0.329623	0.312229	0.482074	0.644914	0.527256	0.403843	0.489874	0.308401	0.413746	0.00430019	0.00737846	0.876944	0.873921	1.8131	0.5292	1.4506	2.0355	0.3023	0.8078
	3694			3-methoxycatechol sulfate (2)	0.8	0.76	0.95	0.53	0.81	1.54	1.35	0.89	1.44	0.225601	0.223959	0.34503	0.409622	0.775187	0.789029	0.0203691	0.0871965	0.375082	0.369782	0.159269	0.413306	0.57119	0.605864	0.889118	0.612523	0.546142	0.547033	0.686628	0.570403	0.0482878	0.0453729	0.640139	0.784625	0.8958	0.714	0.6786	1.2072	0.6363	0.9788
	3695			methyl-4-hydroxybenzoate sulfate	0.95	1	1.05	23.21	2.64	0.11	0.95	23.21	2.51	0.924435	0.502831	0.991623	0.702124	0.912689	0.818131	0.00445785	0.0316162	0.319721	0.337366	0.0636916	0.273801	0.922691	0.721784	0.00300216	0.051589	0.360698	0.459472	0.0310201	0.152902	0.131717	0.0886442	0.0983001	0.400549	0.3905	0.3717	0.392	0.3717	8.6289	0.9824
	3702			p-cresol sulfate	1.19	1.23	1.03	0.86	0.68	0.79	2.08	1.51	1.16	0.545695	0.374828	0.312398	0.385844	0.668436	0.769305	0.676066	0.582627	0.664959	0.511315	0.9747	0.753166	0.954856	0.729536	0.999663	0.637136	0.914955	0.675104	0.986185	0.662275	0.574741	0.244018	0.914718	0.873921	0.8529	1.0136	1.0465	1.7776	1.5257	1.2125
	3710			phenylpropionylglycine	1.27	0.65	0.51	0.75	0.86	1.14	4.35	2.58	5.8	0.974772	0.516903	0.212957	0.297922	0.206456	0.525624	0.937738	0.675654	0.865072	0.5793	0.924395	0.742957	0.4684	0.557673	0.424381	0.454691	0.11989	0.282347	0.244921	0.372177	0.657253	0.268511	0.528055	0.734656	0.7802	0.9939	0.5035	3.396	2.5633	2.9194
	3713			3-(3-hydroxyphenyl)propionate sulfate	0.28	0.39	1.39	0.28	0.43	1.53	1.23	1.23	1.36	0.000543751	0.00315802	0.0154235	0.0520732	0.195955	0.519654	0.00958326	0.0541859	0.169366	0.235358	0.225751	0.473016	0.586686	0.611077	0.710766	0.549578	0.736428	0.618326	0.947114	0.656419	0.000212463	0.000585979	0.63634	0.78364	1.8012	0.5109	0.7114	2.2238	0.6301	0.9653
	3716			3-(3-hydroxyphenyl)propionate	0.35	0.31	0.91	0.47	0.41	0.87	1.01	1.37	1.31	0.000724832	0.00384365	0.000231205	0.0021498	0.678966	0.769305	0.032039	0.113718	0.0837288	0.159247	0.716381	0.684962	0.345802	0.504355	0.854123	0.600012	0.465388	0.510644	0.9883	0.662275	0.000137343	0.000411693	0.255741	0.579554	1.4897	0.5162	0.4691	1.4994	0.705	0.6136
	3717			3-(4-hydroxyphenyl)propionate	0.55	0.77	1.4	1.36	1.59	1.17	1.13	2.81	2.35	0.0548421	0.0843125	0.210766	0.296421	0.463072	0.706178	0.870548	0.652884	0.5169	0.458987	0.622244	0.653771	0.844908	0.698889	0.104839	0.237768	0.159921	0.327151	0.20585	0.340098	0.412636	0.195548	0.255251	0.579554	0.9214	0.5047	0.7065	1.0433	1.4165	1.6593
	3718			3-phenylpropionate (hydrocinnamate)	1.21	1	0.82	1.92	3.52	1.84	1.22	1.94	4.33	0.679844	0.425141	0.738483	0.629801	0.934422	0.818131	0.0650574	0.180863	0.00524622	0.0253374	0.257525	0.473625	0.867161	0.704655	0.263237	0.375176	0.0600731	0.201406	0.212662	0.347152	0.0700905	0.0595166	0.188329	0.53867	1.1778	1.4239	1.173	1.4427	2.7678	5.0837
	3753		Food Component/Plant	2-piperidinone	0.85	1.02	1.21	0.91	1.07	1.17	1.4	1.5	1.46	0.218458	0.218395	0.982475	0.699668	0.193006	0.518116	0.671245	0.582627	0.709459	0.523975	0.436694	0.583953	0.27261	0.455729	0.0851374	0.21879	0.1777	0.347901	0.0943391	0.234135	0.296434	0.152696	0.830331	0.860377	1.0274	0.8728	1.0527	1.4379	1.3086	1.5351
	3837			2,3-dihydroxyisovalerate	0.51	0.73	1.42	0.56	0.74	1.32	1.6	1.74	1.62	0.00654285	0.0196229	0.430883	0.463629	0.0358142	0.243594	0.0408197	0.135669	0.0913042	0.1649	0.762135	0.690642	0.0992839	0.273132	0.0273122	0.11781	0.296506	0.437765	0.0592926	0.196326	0.00455154	0.00770348	0.441453	0.683688	1.2218	0.6273	0.8918	1.9597	1.0898	1.4422
	3844			2-isopropylmalate	1.74	1.75	1.01	0.92	1.22	1.33	2.04	1.08	1.43	0.252278	0.23926	0.161627	0.255291	0.783456	0.789029	0.928007	0.669812	0.406454	0.388127	0.456555	0.598712	0.234538	0.426347	0.679949	0.54235	0.446626	0.507806	0.328883	0.420674	0.287196	0.149173	0.741314	0.82438	0.72	1.2522	1.2619	1.4709	1.349	1.7984
	3845			2-oxindole-3-acetate	0.85	0.82	0.96	0.62	0.67	1.09	1.85	1.35	1.53	0.367741	0.295723	0.469718	0.482049	0.851082	0.799641	0.133752	0.280342	0.271412	0.30753	0.722615	0.686433	0.310713	0.482074	0.499972	0.479645	0.438803	0.507806	0.343825	0.42692	0.215135	0.121925	0.918329	0.873921	1.0172	0.8632	0.8298	1.8781	1.1641	1.2676
	3867			gluconate	0.69	0.61	0.89	1.15	1.25	1.09	0.53	0.88	1.07	0.908343	0.499312	0.841493	0.665489	0.929587	0.818131	0.526989	0.533394	0.683611	0.519682	0.312526	0.51298	0.774278	0.68089	0.472763	0.469383	0.868967	0.656863	0.660354	0.5654	0.727484	0.284315	0.775722	0.835869	1.9851	1.3705	1.2206	1.0432	1.2013	1.305
	3908			cinnamoylglycine	1.42	0.76	0.54	1.03	1.18	1.14	2.45	1.77	3.78	0.902848	0.499013	0.403234	0.447916	0.320108	0.625742	0.364089	0.448091	0.614784	0.496726	0.709315	0.683909	0.48746	0.559754	0.236426	0.364244	0.126752	0.292795	0.192165	0.334762	0.602313	0.251012	0.63452	0.78364	1.3713	1.9457	1.0436	3.3531	3.4515	3.9489
	3940			equol sulfate	19.08	10.79	0.57	16.49	9.33	0.57	1	0.86	0.86	5.7759e-07	1.05669e-05	8.42088e-05	0.000922193	0.0911912	0.374093	2.85721e-05	0.000527464	0.000324235	0.00398197	0.526353	0.622468	0.887364	0.711036	0.245543	0.3691	0.798524	0.644773	0.561055	0.535266	1.105e-08	1.2501e-07	0.547344	0.740676	0.0868	1.6561	0.9362	0.0868	1.431	0.8097
	3941			ergothioneine	0.94	0.94	1	0.81	1.1	1.35	0.75	0.65	0.87	0.968766	0.516869	0.761553	0.640467	0.783211	0.789029	0.0994472	0.232842	0.231157	0.286341	0.00744016	0.106482	0.0887156	0.262293	0.00431685	0.0606948	0.569809	0.556875	0.0356744	0.160148	0.181877	0.109301	0.0951713	0.394216	1.3416	1.2655	1.2602	1.0043	0.8178	1.1025
	3943			erythritol	0.99	1.03	1.04	0.95	0.84	0.89	1.51	1.45	1.24	0.986303	0.519255	0.462196	0.478439	0.433842	0.699358	0.296531	0.400479	0.120587	0.194861	0.569987	0.630058	0.00447711	0.0604747	0.0113518	0.0855341	0.0387279	0.17459	0.0102801	0.0999892	0.734452	0.285962	0.266826	0.591583	0.9141	0.9059	0.9391	1.3826	1.3122	1.162
	3946			ferulic acid 4-sulfate	0.28	0.21	0.74	0.29	3.5	12.1	0.49	0.51	8.33	0.118674	0.149731	0.0801058	0.160474	0.833801	0.794087	0.119115	0.26226	0.697451	0.520244	0.260606	0.473625	0.428815	0.539795	0.448226	0.461096	0.717555	0.608887	0.599791	0.545873	0.0840199	0.0672153	0.53208	0.734656	2.9444	0.822	0.6067	1.4438	0.4173	5.051
	3968			homostachydrine*	1.67	1.27	0.76	1.09	0.86	0.78	1.62	1.06	1.09	3.88648e-06	5.07871e-05	0.0117033	0.043607	0.00574979	0.0956972	0.38058	0.460128	0.268978	0.30642	0.0561602	0.260867	1.89169e-05	0.00243291	0.621518	0.518067	0.212841	0.384857	0.00422443	0.068009	0.000150265	0.000434716	0.00490546	0.0743388	0.684	1.1401	0.8699	1.1091	1.2108	0.9504
	3994			methyl indole-3-acetate	1.02	1.11	1.08	1.27	1.51	1.19	1.13	1.41	1.55	0.869848	0.489148	0.526951	0.520411	0.408339	0.688232	0.912262	0.668501	0.183827	0.249262	0.219831	0.473016	0.319804	0.489645	0.236397	0.364244	0.148963	0.31405	0.16387	0.316141	0.263356	0.139706	0.877369	0.873921	0.8345	0.8516	0.9229	0.9429	1.1969	1.4269
	4003			N-glycolylneuraminate	4.38	1.09	0.25	1.03	2.86	2.76	1.49	0.35	3.9	0.000344388	0.00225017	0.832977	0.664614	0.0004073	0.0200889	0.885366	0.660899	0.00568468	0.026463	0.00395762	0.0789744	0.309952	0.482074	0.0377274	0.142847	0.0034162	0.0769659	0.395802	0.446735	0.0217577	0.026151	8.73286e-05	0.00676688	0.798	3.4955	0.8697	1.1877	1.2291	3.3927
	4060			saccharin	1	1	1	40.9	0.96	0.02	1.04	42.59	1	1	0.52196	1	0.703005	1	0.830993	0.0183394	0.083043	0.820151	0.566774	0.0133722	0.144609	0.931598	0.726106	0.014133	0.0902054	0.888841	0.662223	0.187884	0.334762	0.126239	0.0867621	0.126239	0.457133	0.7806	0.7806	0.7806	0.8129	33.2489	0.7806
	4080			stachydrine	0.77	0.84	1.1	0.63	0.68	1.07	1.41	1.16	1.13	0.00162245	0.00732893	0.0569402	0.126399	0.139373	0.472024	3.2e-09	2.1917e-07	3.16058e-05	0.000646924	0.00812369	0.110302	0.0234431	0.129679	0.602649	0.511305	0.265842	0.420326	0.159668	0.313347	1.528e-08	1.5153e-07	0.0158964	0.142169	1.1115	0.8525	0.9381	1.5644	0.9909	1.0589
	4091			thymol sulfate	0.68	0.77	1.13	0.97	1.21	1.25	0.46	0.65	0.72	0.00435044	0.0154544	0.0305068	0.0844605	0.412032	0.688232	0.35037	0.440238	0.0659375	0.142425	0.329036	0.524053	1.39237e-05	0.00238764	0.0181737	0.0990209	0.0265877	0.153694	0.000995137	0.0561071	0.262538	0.13957	0.00807237	0.0995984	1.782	1.2178	1.3726	0.821	0.7941	0.9911
	4131			4-vinylguaiacol sulfate	1.11	1.76	1.59	0.64	1.11	1.73	1.8	1.04	1.14	0.545732	0.374828	0.0037903	0.0177894	0.0136985	0.142495	0.379197	0.460128	0.136906	0.208667	0.0230938	0.177232	0.434408	0.541107	0.881466	0.61058	0.923161	0.675288	0.713713	0.578492	0.0017834	0.00369756	0.463118	0.6917	0.8201	0.9068	1.4394	1.4764	0.9464	1.6416
	4132			pyrraline	0.68	0.93	1.37	0.57	1.27	2.22	1.33	1.12	1.82	0.0474445	0.0781965	0.708939	0.614007	0.0161071	0.157744	0.0394281	0.132341	0.95984	0.599676	0.0424014	0.226799	0.304256	0.481365	0.295144	0.394806	0.426185	0.502949	0.245292	0.372177	0.00370878	0.00649814	0.964979	0.875235	1.3103	0.8936	1.2242	1.7448	1.002	2.2241
	4136			eugenol sulfate	1.01	3.04	3.01	1.3	2.3	1.76	1.7	2.2	1.29	0.457685	0.33763	4.16e-09	4.0976e-07	1.561e-08	9.09354e-06	0.145182	0.291163	4.09304e-05	0.000799704	5.6609e-07	0.000299763	0.344018	0.504355	0.938202	0.614783	0.765678	0.629743	0.795764	0.612058	2e-11	4.1e-10	0.0916689	0.385113	0.7188	0.7259	2.1884	1.2229	1.5939	2.8124
	4214		Bacterial/Fungal	tartronate (hydroxymalonate)	1.29	1.17	0.91	1.23	0.95	0.77	1.11	1.06	0.9	0.00311925	0.0121416	0.0512974	0.118684	0.2349	0.553806	0.0119072	0.0614539	0.933217	0.593393	0.0187394	0.174709	0.368503	0.508528	0.649671	0.528711	0.612214	0.572379	0.727291	0.583421	0.000825098	0.0018662	0.38668	0.64498	0.8572	1.1069	1.005	0.9542	1.1778	0.9032
	4247			N-methylpipecolate	2.29	2.09	0.91	2.29	1.51	0.66	0.94	0.94	0.68	1.3105e-07	3.68849e-06	1.0897e-06	2.82639e-05	0.463492	0.706178	0.000531403	0.00579689	0.00220521	0.0143619	0.7179	0.684962	0.411318	0.529964	0.0921074	0.224874	0.113562	0.276901	0.159737	0.313347	1.201e-08	1.2991e-07	0.0843059	0.36376	0.6607	1.5143	1.3828	0.6214	1.4221	0.9372
	4585		Drug - Topical Agents	salicylate	0.66	0.78	1.17	1.63	2.54	1.56	0.42	1.02	1.36	0.334308	0.280741	0.840892	0.665489	0.424242	0.69334	0.149502	0.2953	0.0147732	0.0526511	0.257437	0.473625	0.0441654	0.180322	0.927412	0.613319	0.826357	0.647652	0.389768	0.446735	0.217667	0.1228	0.117873	0.435936	1.8687	1.2423	1.4514	0.7795	1.2696	1.98
	4589			hydroquinone sulfate	0.55	0.41	0.75	0.37	0.44	1.19	0.99	0.66	1.06	0.0103128	0.0275429	0.00943515	0.0369024	0.970441	0.819847	0.0203449	0.0871965	0.0596503	0.134947	0.699043	0.68171	0.560119	0.599887	0.769078	0.576528	0.961349	0.680294	0.720818	0.57979	0.00133474	0.00286275	0.851479	0.862229	1.7791	0.9711	0.7245	1.7539	0.6408	0.7656
	4630		Drug - Other	methylnaphthyl sulfate (1)*	0.77	0.68	0.88	1	1.1	1.09	0.41	0.54	0.67	0.0360071	0.0655461	0.0219111	0.0662451	0.821278	0.794087	0.896756	0.665263	0.894782	0.583652	0.797308	0.702501	0.000312419	0.0114801	0.0172045	0.097578	0.043192	0.189568	0.00220395	0.0592509	0.185397	0.111105	0.176451	0.532652	1.7404	1.3363	1.1798	0.7153	0.7188	0.7854
	4652		Chemical	sulfate*	1.12	1.2	1.07	1.03	1.07	1.04	1.25	1.15	1.11	0.0477172	0.0782933	0.00180538	0.0108501	0.174785	0.506671	0.435233	0.486954	0.0499841	0.118702	0.211384	0.462544	0.110214	0.29685	0.30314	0.40094	0.319542	0.447762	0.195364	0.334762	0.00223544	0.00434509	0.558599	0.743196	0.8191	0.9193	0.985	1.0204	1.0529	1.0963
	4655			O-sulfo-L-tyrosine	1.18	1.13	0.96	0.92	0.8	0.87	1.76	1.37	1.24	0.0706648	0.103423	0.187543	0.280969	0.591023	0.753361	0.128553	0.272551	0.166261	0.233746	0.935144	0.746897	0.000591808	0.0178518	0.104394	0.237768	0.0501941	0.197454	0.00869778	0.091043	0.943117	0.341551	0.0496003	0.264846	0.855	1.0057	0.9665	1.506	1.3783	1.2006
	4671			3-acetylphenol sulfate	0.45	0.46	1.01	0.39	0.37	0.97	2.79	2.38	2.29	0.00960724	0.0260387	0.0110477	0.0415602	0.953444	0.818131	0.000165976	0.0024141	0.00291634	0.0171482	0.396829	0.563365	0.0227853	0.12741	0.143628	0.281449	0.0507146	0.197454	0.0286278	0.146873	3.81164e-05	0.000158054	0.633204	0.78364	0.8093	0.3672	0.3698	2.2569	0.875	0.845
	4673			2-aminophenol sulfate	0.27	0.29	1.08	0.23	0.34	1.49	1.19	1	1.39	9.65378e-06	0.000117742	7.78346e-05	0.000894004	0.469717	0.706178	5.72001e-05	0.000980533	0.00318385	0.0180071	0.223326	0.473016	0.708341	0.649555	0.867878	0.603977	0.593344	0.56679	0.896	0.644514	1.2005e-07	9.051e-07	0.648842	0.784625	2.7338	0.7355	0.7918	3.2405	0.7371	1.1
	4717			dimethyl sulfone	0.93	0.97	1.04	0.64	0.58	0.9	1.61	1.11	0.96	0.450927	0.335349	0.891973	0.679279	0.519178	0.726819	0.0114447	0.059709	0.00243515	0.0149532	0.484947	0.609969	0.0753131	0.245216	0.496097	0.479645	0.860079	0.656863	0.370898	0.440614	0.0314015	0.0338517	0.0986343	0.400549	1.0319	0.9642	0.9992	1.6618	1.0697	0.9626
	4719			ectoine	0.82	0.84	1.03	1.26	0.84	0.66	0.91	1.41	0.91	0.11917	0.14984	0.102091	0.191091	0.93281	0.818131	0.731999	0.60398	0.787381	0.55444	0.550115	0.622468	0.445733	0.547263	0.532027	0.49418	0.80952	0.6472	0.970584	0.660878	0.38482	0.185188	0.369936	0.629729	1.3061	1.0681	1.0952	1.1921	1.5012	0.9963
	4720			EDTA	0.77	0.8	1.05	0.9	0.81	0.89	0.88	1.04	0.89	0.0011541	0.00548414	0.0024667	0.013071	0.773346	0.789029	0.151501	0.295599	0.00533836	0.0254959	0.126394	0.375843	0.0926481	0.266068	0.704126	0.547116	0.159361	0.327151	0.14095	0.298288	0.000214847	0.000585979	0.256512	0.579554	1.2328	0.9435	0.9902	1.0897	0.9851	0.8773
	4729			iminodiacetate (IDA)	0.21	0.22	1.03	0.23	0.22	0.96	0.95	1.02	0.95	0	0	0	0	0.777724	0.789029	0	0	0	0	0.720782	0.686433	0.693361	0.642691	0.981684	0.629268	0.476501	0.516963	0.390746	0.446735	0	0	0.900706	0.873921	4.0534	0.8561	0.8818	3.8706	0.873	0.8411
	4731			lanthionine	0.45	0.5	1.1	0.48	0.56	1.17	1.37	1.44	1.53	1.15e-09	7.031e-08	1.0061e-07	4.95824e-06	0.11415	0.423536	2.23e-09	1.7866e-07	4.0345e-07	1.89295e-05	0.149455	0.401736	0.0138249	0.0974259	0.00534341	0.0645228	0.00667854	0.0983491	0.00393565	0.068009	4.14e-13	2e-11	0.913761	0.873921	1.4542	0.6591	0.7242	1.9918	0.9489	1.1062
	4735			methylnaphthyl sulfate (2)*	0.95	0.77	0.8	0.85	0.74	0.87	0.81	0.72	0.79	0.693811	0.429674	0.0146415	0.0515388	0.0300608	0.224503	0.0872152	0.212878	0.00190555	0.0130013	0.103348	0.339916	0.677648	0.636957	0.428077	0.455625	0.518385	0.533734	0.525191	0.522807	0.000689113	0.00161745	0.647106	0.784625	1.2443	1.1881	0.9531	1.0094	0.8564	0.7484
	4747			azeloylcarnitine (C9-DC)	0.49	0.34	0.71	0.64	0.42	0.65	1.63	2.14	1.97	0.0121622	0.0309032	0.000850645	0.00575949	0.300571	0.599624	0.0239192	0.0981262	0.00247538	0.0149861	0.325686	0.521568	0.0764256	0.247222	0.0394328	0.144409	0.042137	0.186634	0.0224215	0.134703	7.41391e-05	0.000275308	0.95157	0.873921	1.0431	0.507	0.3587	1.7005	1.0872	0.7069
	4748			benzoylcarnitine*	0.68	0.54	0.8	0.85	0.94	1.1	2.78	3.48	4.82	0.439175	0.329742	0.15139	0.248425	0.480811	0.707284	0.762131	0.616876	0.707151	0.523169	0.932208	0.746471	0.200066	0.403361	0.0637722	0.188913	0.0267284	0.153694	0.0515639	0.181005	0.744642	0.289026	0.431921	0.67598	0.7192	0.4874	0.3887	1.996	1.697	1.872
	4749			indoleacetylcarnitine*	0.99	0.93	0.93	1.37	2.38	1.74	1.37	1.9	3.52	0.71317	0.436531	0.917625	0.681042	0.783174	0.789029	0.0872914	0.212878	0.00767548	0.0320313	0.261169	0.473625	0.659163	0.636212	0.0878947	0.220985	0.0291391	0.159863	0.0992197	0.242528	0.170561	0.105085	0.117487	0.435936	0.5797	0.5752	0.5376	0.7951	1.0902	1.8945
	4750			perfluorooctanesulfonic acid (PFOS)	3.3	4.13	1.25	1.18	1.24	1.05	5.11	1.82	1.53	1e-10	8.85e-09	9.9e-13	1.2e-10	0.0700374	0.322	0.0324341	0.113718	0.025643	0.0739756	0.849517	0.724396	3.63e-09	1.86914e-06	0.00457654	0.0615403	0.0676214	0.207941	7.0461e-05	0.0247992	4e-11	8.6e-10	9.9695e-07	0.00061943	0.2508	0.8273	1.0358	1.281	1.5095	1.5864
	4774			1,2,3-benzenetriol sulfate (2)	0.79	1.12	1.43	0.5	1.65	3.32	1.04	0.66	1.53	0.2273	0.224172	0.875063	0.674863	0.272718	0.569319	0.417308	0.478042	0.0438151	0.108213	0.0067904	0.105758	0.506276	0.568747	0.722067	0.555262	0.341307	0.455125	0.980898	0.662275	0.0260363	0.0293895	0.252617	0.579554	0.8493	0.668	0.9522	0.8838	0.4395	1.4613
	4777			3-hydroxypyridine sulfate	1.16	1	0.86	0.72	4.65	6.46	1.88	1.16	8.73	0.606593	0.397757	0.91292	0.680799	0.672562	0.769305	0.519067	0.528403	0.0804839	0.156093	0.0206457	0.176246	0.205758	0.40401	0.732619	0.559538	0.0101135	0.106144	0.0656637	0.211424	0.283078	0.14796	0.136998	0.472892	0.6212	0.7229	0.6231	1.1688	0.8418	5.4406
	4779			3-hydroxyindolin-2-one sulfate	3.13	2.27	0.72	0.51	0.37	0.73	8.53	1.39	1.4	0.0883837	0.117006	0.668082	0.594288	0.17789	0.509433	0.40704	0.469642	0.0953935	0.168302	0.369903	0.547143	0.0163151	0.104914	0.431953	0.45732	0.295328	0.437765	0.0957599	0.235303	0.286098	0.149173	0.160692	0.504254	0.2008	0.6289	0.4558	1.7131	0.8729	0.639
	4788			6-hydroxyindole sulfate	4.89	3.71	0.76	0.64	0.3	0.47	12.16	1.59	0.99	0.192529	0.203956	0.907469	0.680799	0.215564	0.529525	0.995159	0.684708	0.137699	0.208667	0.136234	0.382751	0.0394153	0.176231	0.221938	0.359268	0.32232	0.447762	0.0935159	0.234135	0.157859	0.100964	0.475533	0.695427	0.5553	2.7132	2.0593	6.7508	4.3211	2.0318
	4792			thioproline	1.37	1.02	0.74	1.1	1.41	1.28	0.97	0.78	1.34	0.0458596	0.0761005	0.96383	0.694507	0.0423242	0.262286	0.480122	0.513378	0.0708856	0.14791	0.246713	0.473016	0.700359	0.645687	0.125187	0.257904	0.276029	0.42803	0.719926	0.57979	0.143707	0.0938252	0.083059	0.360886	0.9742	1.3355	0.9924	0.9412	1.036	1.3279
	4796			2,4-dichlorophenol sulfate	1.5	1.42	0.95	1.35	1.38	1.02	0.98	0.89	0.95	1.50839e-06	2.20764e-05	7.12276e-06	0.000121039	0.593188	0.753413	0.000478806	0.00547184	0.000979368	0.00809559	0.918455	0.742957	0.969684	0.72987	0.319428	0.409808	0.431051	0.505111	0.526555	0.523049	4.721e-08	3.9952e-07	0.294644	0.602922	0.7521	1.1253	1.068	0.7363	0.9964	1.0185
